# Supplementary material for: 2,2′-Dimethyl-4,4′-bipyridine
Source: Acta Crystallogr Sect E Struct Rep Online. 2008 Jun 19;64(Pt 7):o1287. doi: 10.1107/S1600536808017807 (PMC2961716; doi:10.1107/S1600536808017807)
Supplement: Supplementary file 1 [file e-64-o1287-sup1.cif]

##############################################################################
###                                                                        ###
###        Electronic paper (Acta Crystallographica Section E)             ###
###                                                                        ###
##############################################################################
#                                                                            #
# This CIF contains the data in a paper accepted for publication in Acta     #
# Crystallographica Section E. It conforms to the requirements of Notes      #
# for Authors for Section E, and has been peer reviewed under the auspices   #
# of the IUCr Commission on Journals.                                        #
#                                                                            #
# Full details of the Crystallographic Information File format               #
# are given in the paper "The Crystallographic Information File (CIF):       #
# a New Standard Archive File for Crystallography" by S. R. Hall, F. H.      #
# Allen and I. D. Brown [Acta Cryst. (1991), A47, 655-685].                  #
#                                                                            #
# The current version of the core CIF dictionary is obtainable from          #
# ftp://ftp.iucr.org/pub/cif_core.dic. The current version number is 2.4.    #
#                                                                            #
# Software is freely available for graphical display of the structure(s) in  #
# this CIF.  For information consult the CIF home page http://www.iucr.org/  #
# cif/home.html                                                              #
#                                                                            #
# This file may be used for bona fide research purposes within the           #
# scientific community so long as proper attribution is given to the journal # 
# article from which it was obtained.                                        #
#                                                                            #
##############################################################################
                                             
data_global
_audit_creation_method     SHELXL-97
_journal_data_validation_number     ?
_journal_date_recd_electronic     2008-05-07
_journal_date_accepted     2008-06-12
_journal_name_full     'Acta Crystallographica, Section E'
_journal_year     2008
_journal_volume     64
_journal_issue      7
_journal_page_first     o1287
_journal_page_last     o1287
_journal_paper_category     QO
_journal_coeditor_code     CS2078
_publ_contact_author_name     'Prof. Dr. Bahtier Ibragimov'
_publ_contact_author_address
; Institute of Bioorganic Chemistry
  Academy of Sciences of Uzbekistan
  H. Abdullaev 83
  Tashkent, 100125
  Uzbekistan
;
_publ_contact_author_email     bahtier@academy.uzsci.net
_publ_contact_author_fax     ?
_publ_contact_author_phone     ?
_publ_section_title
;
2,2'-Dimethyl-4,4'-bipyridine
;
loop_
    _publ_author_name
    _publ_author_address
    'Ibragimov, Bahtier'
; Institute of Bioorganic Chemistry
  Academy of Sciences of Uzbekistan
  H. Abdullaev 83
  Tashkent 100125
  Uzbekistan
;
    'Weber, Edwin'
; Institut f\"ur Organische Chemie
  TU Bergakademie Freiberg
  Leipziger Strasse 29
  D-09596 Freiberg/Sachsen
  Germany
;
    'Peukert, Max'
; Institut f\"ur Organische Chemie
  TU Bergakademie Freiberg
  Leipziger Strasse 29
  D-09596 Freiberg/Sachsen
  Germany
;
    'Fischer, Conrad'
; Institut f\"ur Organische Chemie
  TU Bergakademie Freiberg
  Leipziger Strasse 29
  D-09596 Freiberg/Sachsen
  Germany
;
    'Seichter, Wilhelm'
; Institut f\"ur Organische Chemie
  TU Bergakademie Freiberg
  Leipziger Strasse 29
  D-09596 Freiberg/Sachsen
  Germany
;
data_I
_audit_creation_method     SHELXL-97
_chemical_name_systematic
;
2,2'-Dimethyl-4,4'-bipyridine
;
_chemical_name_common     ?
_chemical_formula_moiety     'C12 H12 N2'
_chemical_formula_sum     'C12 H12 N2'
_chemical_formula_iupac     'C12 H12 N2'
_chemical_formula_weight     184.24
_chemical_melting_point     ?
_symmetry_cell_setting     orthorhombic
_symmetry_space_group_name_H-M     'P b c a'
_symmetry_space_group_name_Hall     '-P 2ac 2ab'
loop_
    _symmetry_equiv_pos_as_xyz
    'x, y, z'
    '-x+1/2, -y, z+1/2'
    '-x, y+1/2, -z+1/2'
    'x+1/2, -y+1/2, -z'
    '-x, -y, -z'
    'x-1/2, y, -z-1/2'
    'x, -y-1/2, z-1/2'
    '-x-1/2, y-1/2, z'
_cell_length_a     11.7961(3)
_cell_length_b     7.6130(2)
_cell_length_c     21.2977(5)
_cell_angle_alpha     90.00
_cell_angle_beta     90.00
_cell_angle_gamma     90.00
_cell_volume     1912.61(8)
_cell_formula_units_Z     8
_cell_measurement_reflns_used     5227
_cell_measurement_theta_min     2.58
_cell_measurement_theta_max     31.19
_cell_measurement_temperature     153(2)
_exptl_crystal_description     needle
_exptl_crystal_colour     colourless
_exptl_crystal_size_max     0.54
_exptl_crystal_size_mid     0.24
_exptl_crystal_size_min     0.14
_exptl_crystal_density_diffrn     1.280
_exptl_crystal_density_meas     ?
_exptl_crystal_density_method     'not measured'
_exptl_crystal_F_000     784
_exptl_absorpt_coefficient_mu     0.077
_exptl_absorpt_correction_type     'multi-scan'
_exptl_absorpt_process_details     '(SADABS; Sheldrick, 2003)'
_exptl_absorpt_correction_T_min     0.9235
_exptl_absorpt_correction_T_max     0.9893
_exptl_special_details
;
;
_diffrn_ambient_temperature     153(2)
_diffrn_radiation_type     MoK\a
_diffrn_radiation_wavelength     0.71073
_diffrn_radiation_source     'fine-focus sealed tube'
_diffrn_radiation_monochromator     graphite
_diffrn_measurement_device_type     'Bruker X8 APEXII CCD area-detector'
_diffrn_measurement_method     '\f and \w'
_diffrn_detector_area_resol_mean     ?
_diffrn_reflns_number     26242
_diffrn_reflns_av_R_equivalents     0.0658
_diffrn_reflns_av_sigmaI/netI     0.0400
_diffrn_reflns_theta_min     2.58
_diffrn_reflns_theta_max     31.71
_diffrn_reflns_theta_full     31.71
_diffrn_measured_fraction_theta_max     0.997
_diffrn_measured_fraction_theta_full     0.997
_diffrn_reflns_limit_h_min     -17
_diffrn_reflns_limit_h_max     17
_diffrn_reflns_limit_k_min     -10
_diffrn_reflns_limit_k_max     11
_diffrn_reflns_limit_l_min     -31
_diffrn_reflns_limit_l_max     28
_diffrn_standards_number     ?
_diffrn_standards_interval_count     ?
_diffrn_standards_interval_time     ?
_diffrn_standards_decay_%     0
_refine_special_details
;
;
_reflns_number_total     3233
_reflns_number_gt     2262
_reflns_threshold_expression     I>2\s(I)
_refine_ls_structure_factor_coef     Fsqd
_refine_ls_matrix_type     full
_refine_ls_R_factor_all     0.0656
_refine_ls_R_factor_gt     0.0447
_refine_ls_wR_factor_gt     0.1255
_refine_ls_wR_factor_ref     0.1391
_refine_ls_goodness_of_fit_ref     0.905
_refine_ls_restrained_S_all     0.905
_refine_ls_number_reflns     3233
_refine_ls_number_parameters     129
_refine_ls_number_restraints     0
_refine_ls_hydrogen_treatment     constr
_refine_ls_weighting_scheme     calc
_refine_ls_weighting_details
                 'calc w=1/[\s^2^(Fo^2^)+(0.0856P)^2^] where P=(Fo^2^+2Fc^2^)/3'
_atom_sites_solution_hydrogens     geom
_atom_sites_solution_primary     direct
_atom_sites_solution_secondary     difmap
_refine_ls_shift/su_max     0.000
_refine_ls_shift/su_mean     0.000
_refine_diff_density_max     0.368
_refine_diff_density_min     -0.255
_refine_ls_extinction_method     none
_refine_ls_extinction_coef     ?
loop_
    _atom_type_symbol
    _atom_type_description
    _atom_type_scat_dispersion_real
    _atom_type_scat_dispersion_imag
    _atom_type_scat_source
    'C' 'C' 0.0033 0.0016
                         'International Tables Vol C Tables 4.2.6.8 and 6.1.1.4'
    'H' 'H' 0.0000 0.0000
                         'International Tables Vol C Tables 4.2.6.8 and 6.1.1.4'
    'N' 'N' 0.0061 0.0033
                         'International Tables Vol C Tables 4.2.6.8 and 6.1.1.4'
_computing_data_collection     'APEX2 (Bruker, 2004)'
_computing_cell_refinement     'SAINT-NT (Bruker, 2004)'
_computing_data_reduction     'SAINT-NT (Bruker, 2004)'
_computing_structure_solution     'SHELXS97 (Sheldrick, 2008)'
_computing_structure_refinement     'SHELXL97 (Sheldrick, 2008)'
_computing_molecular_graphics     'ORTEP-3 (Farrugia, 1997)'
_computing_publication_material     'SHELXTL (Sheldrick, 2008)'
loop_
    _atom_site_type_symbol
    _atom_site_label
    _atom_site_fract_x
    _atom_site_fract_y
    _atom_site_fract_z
    _atom_site_U_iso_or_equiv
    _atom_site_adp_type
    _atom_site_calc_flag
    _atom_site_refinement_flags
    _atom_site_occupancy
    _atom_site_disorder_assembly
    _atom_site_disorder_group
    N N1 0.83087(7) 0.16449(12) 0.48415(4) 0.0253(2) Uani d . 1 . .
    N N2 0.38746(7) -0.09210(12) 0.27478(4) 0.0235(2) Uani d . 1 . .
    C C1 0.65454(8) 0.06887(12) 0.40087(5) 0.0179(2) Uani d . 1 . .
    C C2 0.76889(8) 0.05080(13) 0.38471(5) 0.0206(2) Uani d . 1 . .
    H H2 0.7889 0.0062 0.3446 0.025 Uiso calc R 1 . .
    C C3 0.85371(8) 0.09788(13) 0.42717(5) 0.0215(2) Uani d . 1 . .
    C C4 0.72102(9) 0.18301(15) 0.49892(5) 0.0269(2) Uani d . 1 . .
    H H4 0.7034 0.2310 0.5389 0.032 Uiso calc R 1 . .
    C C5 0.63117(8) 0.13748(14) 0.46021(5) 0.0230(2) Uani d . 1 . .
    H H5 0.5551 0.1527 0.4738 0.028 Uiso calc R 1 . .
    C C6 0.97634(9) 0.07391(15) 0.41063(6) 0.0278(2) Uani d . 1 . .
    H H6A 1.0152 0.1875 0.4127 0.042 Uiso calc R 1 . .
    H H6B 0.9825 0.0265 0.3680 0.042 Uiso calc R 1 . .
    H H6C 1.0115 -0.0079 0.4404 0.042 Uiso calc R 1 . .
    C C7 0.56279(8) 0.01492(12) 0.35706(5) 0.0175(2) Uani d . 1 . .
    C C8 0.44859(8) 0.05087(13) 0.36967(5) 0.0194(2) Uani d . 1 . .
    H H8 0.4285 0.1139 0.4065 0.023 Uiso calc R 1 . .
    C C9 0.36413(8) -0.00544(13) 0.32832(5) 0.0206(2) Uani d . 1 . .
    C C10 0.49692(8) -0.12586(15) 0.26316(5) 0.0247(2) Uani d . 1 . .
    H H10 0.5148 -0.1876 0.2257 0.030 Uiso calc R 1 . .
    C C11 0.58594(8) -0.07721(13) 0.30182(5) 0.0220(2) Uani d . 1 . .
    H H11 0.6618 -0.1061 0.2909 0.026 Uiso calc R 1 . .
    C C12 0.24104(9) 0.02673(16) 0.34184(6) 0.0288(3) Uani d . 1 . .
    H H12A 0.2111 0.1128 0.3119 0.043 Uiso calc R 1 . .
    H H12B 0.2327 0.0721 0.3847 0.043 Uiso calc R 1 . .
    H H12C 0.1990 -0.0837 0.3378 0.043 Uiso calc R 1 . .
loop_
    _atom_site_aniso_label
    _atom_site_aniso_U_11
    _atom_site_aniso_U_22
    _atom_site_aniso_U_33
    _atom_site_aniso_U_12
    _atom_site_aniso_U_13
    _atom_site_aniso_U_23
    N1 0.0222(4) 0.0285(5) 0.0252(5) 0.0012(3) -0.0059(4) -0.0026(3)
    N2 0.0210(4) 0.0277(5) 0.0218(5) -0.0023(3) -0.0015(3) -0.0032(3)
    C1 0.0165(4) 0.0192(4) 0.0179(5) -0.0005(3) -0.0014(3) 0.0009(3)
    C2 0.0178(4) 0.0245(5) 0.0196(5) -0.0002(3) -0.0006(4) -0.0001(3)
    C3 0.0185(4) 0.0220(5) 0.0241(5) -0.0006(3) -0.0034(4) 0.0030(4)
    C4 0.0250(5) 0.0343(6) 0.0214(5) 0.0027(4) -0.0038(4) -0.0068(4)
    C5 0.0198(4) 0.0290(5) 0.0201(5) 0.0010(4) -0.0012(4) -0.0027(4)
    C6 0.0173(5) 0.0353(6) 0.0310(6) 0.0003(4) -0.0031(4) 0.0008(4)
    C7 0.0164(4) 0.0191(4) 0.0170(5) -0.0013(3) -0.0009(3) 0.0021(3)
    C8 0.0172(4) 0.0221(5) 0.0189(5) 0.0002(3) -0.0005(3) -0.0017(3)
    C9 0.0173(4) 0.0230(5) 0.0214(5) -0.0002(3) -0.0018(4) 0.0001(4)
    C10 0.0230(5) 0.0313(5) 0.0197(5) -0.0019(4) 0.0011(4) -0.0053(4)
    C11 0.0182(4) 0.0281(5) 0.0196(5) -0.0006(3) 0.0012(4) -0.0025(4)
    C12 0.0176(5) 0.0371(6) 0.0316(6) 0.0027(4) -0.0023(4) -0.0076(5)
_geom_special_details
;
;
loop_
    _geom_bond_atom_site_label_1
    _geom_bond_atom_site_label_2
    _geom_bond_site_symmetry_2
    _geom_bond_distance
    _geom_bond_publ_flag
    N1 C4 . 1.3408(13) ?
    N1 C3 . 1.3426(14) ?
    N2 C10 . 1.3395(13) ?
    N2 C9 . 1.3459(13) ?
    C1 C5 . 1.3949(14) ?
    C1 C2 . 1.3989(13) ?
    C1 C7 . 1.4868(13) ?
    C2 C3 . 1.3955(14) ?
    C2 H2 . 0.9500 no
    C3 C6 . 1.5000(14) ?
    C4 C5 . 1.3869(14) ?
    C4 H4 . 0.9500 no
    C5 H5 . 0.9500 no
    C6 H6A . 0.9800 no
    C6 H6B . 0.9800 no
    C6 H6C . 0.9800 no
    C7 C11 . 1.3967(14) ?
    C7 C8 . 1.4006(13) ?
    C8 C9 . 1.3971(14) ?
    C8 H8 . 0.9500 no
    C9 C12 . 1.5004(13) ?
    C10 C11 . 1.3848(14) ?
    C10 H10 . 0.9500 no
    C11 H11 . 0.9500 no
    C12 H12A . 0.9800 no
    C12 H12B . 0.9800 no
    C12 H12C . 0.9800 no
loop_
    _geom_angle_atom_site_label_1
    _geom_angle_atom_site_label_2
    _geom_angle_atom_site_label_3
    _geom_angle_site_symmetry_1
    _geom_angle_site_symmetry_3
    _geom_angle
    _geom_angle_publ_flag
    C4 N1 C3 . . 116.47(9) ?
    C10 N2 C9 . . 116.59(9) ?
    C5 C1 C2 . . 116.77(9) ?
    C5 C1 C7 . . 121.88(9) ?
    C2 C1 C7 . . 121.35(9) ?
    C3 C2 C1 . . 120.44(10) ?
    C3 C2 H2 . . 119.8 no
    C1 C2 H2 . . 119.8 no
    N1 C3 C2 . . 122.61(9) ?
    N1 C3 C6 . . 116.85(9) ?
    C2 C3 C6 . . 120.53(10) ?
    N1 C4 C5 . . 124.94(10) ?
    N1 C4 H4 . . 117.5 no
    C5 C4 H4 . . 117.5 no
    C4 C5 C1 . . 118.76(10) ?
    C4 C5 H5 . . 120.6 no
    C1 C5 H5 . . 120.6 no
    C3 C6 H6A . . 109.5 no
    C3 C6 H6B . . 109.5 no
    H6A C6 H6B . . 109.5 no
    C3 C6 H6C . . 109.5 no
    H6A C6 H6C . . 109.5 no
    H6B C6 H6C . . 109.5 no
    C11 C7 C8 . . 116.59(9) ?
    C11 C7 C1 . . 121.67(9) ?
    C8 C7 C1 . . 121.73(9) ?
    C9 C8 C7 . . 120.34(9) ?
    C9 C8 H8 . . 119.8 no
    C7 C8 H8 . . 119.8 no
    N2 C9 C8 . . 122.59(9) ?
    N2 C9 C12 . . 116.14(9) ?
    C8 C9 C12 . . 121.27(9) ?
    N2 C10 C11 . . 124.74(10) ?
    N2 C10 H10 . . 117.6 no
    C11 C10 H10 . . 117.6 no
    C10 C11 C7 . . 119.13(9) ?
    C10 C11 H11 . . 120.4 no
    C7 C11 H11 . . 120.4 no
    C9 C12 H12A . . 109.5 no
    C9 C12 H12B . . 109.5 no
    H12A C12 H12B . . 109.5 no
    C9 C12 H12C . . 109.5 no
    H12A C12 H12C . . 109.5 no
    H12B C12 H12C . . 109.5 no
loop_
    _geom_torsion_atom_site_label_1
    _geom_torsion_atom_site_label_2
    _geom_torsion_atom_site_label_3
    _geom_torsion_atom_site_label_4
    _geom_torsion_site_symmetry_1
    _geom_torsion_site_symmetry_2
    _geom_torsion_site_symmetry_3
    _geom_torsion_site_symmetry_4
    _geom_torsion
    _geom_torsion_publ_flag
    C5 C1 C2 C3 . . . . 0.87(14) no
    C7 C1 C2 C3 . . . . -178.28(9) no
    C4 N1 C3 C2 . . . . 0.45(15) no
    C4 N1 C3 C6 . . . . -179.03(9) no
    C1 C2 C3 N1 . . . . -1.18(15) no
    C1 C2 C3 C6 . . . . 178.28(9) no
    C3 N1 C4 C5 . . . . 0.55(16) no
    N1 C4 C5 C1 . . . . -0.80(17) no
    C2 C1 C5 C4 . . . . 0.05(15) no
    C7 C1 C5 C4 . . . . 179.20(9) no
    C5 C1 C7 C11 . . . . -170.38(9) ?
    C2 C1 C7 C11 . . . . 8.74(14) ?
    C5 C1 C7 C8 . . . . 8.36(15) ?
    C2 C1 C7 C8 . . . . -172.52(9) ?
    C11 C7 C8 C9 . . . . 0.41(14) no
    C1 C7 C8 C9 . . . . -178.39(9) no
    C10 N2 C9 C8 . . . . 1.31(15) no
    C10 N2 C9 C12 . . . . -178.16(9) no
    C7 C8 C9 N2 . . . . -1.35(15) no
    C7 C8 C9 C12 . . . . 178.10(9) no
    C9 N2 C10 C11 . . . . -0.42(17) no
    N2 C10 C11 C7 . . . . -0.46(17) no
    C8 C7 C11 C10 . . . . 0.43(14) no
    C1 C7 C11 C10 . . . . 179.24(9) no
loop_
    _geom_hbond_atom_site_label_D
    _geom_hbond_atom_site_label_H
    _geom_hbond_atom_site_label_A
    _geom_hbond_site_symmetry_A
    _geom_hbond_distance_DH
    _geom_hbond_distance_HA
    _geom_hbond_distance_DA
    _geom_hbond_angle_DHA
    C6 H6C N1 5_756 0.98 2.73 3.6728(16) 161
