# Supplementary material for: 2,2′-Dimethyl-4,4′-bipyridine
Source: Acta Crystallogr Sect E Struct Rep Online. 2008 Jun 19;64(Pt 7):o1287. doi: 10.1107/S1600536808017807 (PMC2961716; doi:10.1107/S1600536808017807)
Supplement: Supplementary file 2 [file e-64-o1287-Isup2.hkl]

# 
# h,k,l, Fc-squared, Fo-squared, sigma(Fo-squared) and status flag 
# 
data_I
_shelx_title ' mape7a in Pbca' 
_shelx_refln_list_code          4 
_shelx_F_calc_maximum      247.94 
_exptl_crystal_F_000       784.00 
_reflns_d_resolution_high  0.7521 
 
loop_ 
 _symmetry_equiv_pos_as_xyz 
 'x, y, z' 
 '-x+1/2, -y, z+1/2' 
 '-x, y+1/2, -z+1/2' 
 'x+1/2, -y+1/2, -z' 
 '-x, -y, -z' 
 'x-1/2, y, -z-1/2' 
 'x, -y-1/2, z-1/2' 
 '-x-1/2, y-1/2, z' 
 
_cell_length_a    11.7961 
_cell_length_b     7.6130 
_cell_length_c    21.2977 
_cell_angle_alpha  90.000 
_cell_angle_beta   90.000 
_cell_angle_gamma  90.000 
 
_shelx_F_squared_multiplier     1.000 
 
loop_ 
 _refln_index_h 
 _refln_index_k 
 _refln_index_l 
 _refln_F_squared_calc 
 _refln_F_squared_meas 
 _refln_F_squared_sigma 
 _refln_observed_status 
   2   0   0       50.87       51.79      3.00 o 
   4   0   0       67.46       98.06      5.55 o 
   6   0   0      181.92      249.90      8.20 o 
   8   0   0     2234.90     2135.16     60.23 o 
  10   0   0     1488.94     1268.71     33.22 o 
  12   0   0       57.94       43.78     10.88 o 
  14   0   0      338.96      420.61     38.81 o 
   2   1   0        1.03        0.98      1.08 o 
   4   1   0       72.67       94.46      3.09 o 
   6   1   0      306.84      294.94      6.07 o 
   8   1   0      785.84      758.55     10.97 o 
  10   1   0      778.76      790.87     17.94 o 
  12   1   0       23.62       18.86      5.22 o 
  14   1   0      128.92      131.43     12.00 o 
   0   2   0    46696.45    36935.39    219.32 o 
   2   2   0      751.43      740.94     17.17 o 
   4   2   0        7.82       14.37      1.97 o 
   6   2   0     1332.31     1369.89     21.16 o 
   8   2   0      293.81      258.84      8.53 o 
  10   2   0     1226.75     1060.80     20.54 o 
  12   2   0        0.57       -1.54      4.22 o 
  14   2   0       31.19       35.78      7.37 o 
   2   3   0       18.40       13.52      2.15 o 
   4   3   0      472.98      495.59      5.53 o 
   6   3   0     2746.98     2857.51     54.02 o 
   8   3   0        0.02       -0.64      2.86 o 
  10   3   0        0.16        6.10      3.89 o 
  12   3   0       31.67       30.45      5.31 o 
  14   3   0      180.13      201.84     10.37 o 
   0   4   0     1503.51     1528.26     55.79 o 
   2   4   0      269.38      302.07     10.22 o 
   4   4   0     1159.13     1117.01     32.45 o 
   6   4   0     1608.54     1771.56     30.60 o 
   8   4   0      340.00      362.84      9.29 o 
  10   4   0      465.45      417.17     12.35 o 
  12   4   0       39.28       42.80      6.39 o 
  14   4   0        0.73       -1.12      5.25 o 
   2   5   0        5.38        3.90      2.52 o 
   4   5   0      872.61      880.37     27.96 o 
   6   5   0      435.26      463.84      8.47 o 
   8   5   0      220.29      227.42      7.34 o 
  10   5   0      611.58      586.94     15.62 o 
  12   5   0        1.59       -2.87      4.79 o 
   0   6   0       47.09       39.49      9.25 o 
   2   6   0      338.02      387.13     18.21 o 
   4   6   0      150.49      153.24      7.84 o 
   6   6   0        1.56        0.32      2.76 o 
   8   6   0       55.35       51.09      4.94 o 
  10   6   0       50.22       45.78      6.90 o 
  12   6   0       14.62        9.62      6.05 o 
   2   7   0        1.13        0.03      4.47 o 
   4   7   0        9.39        9.78      5.33 o 
   6   7   0        0.00       -0.20      3.41 o 
   8   7   0        1.28       -2.20      3.91 o 
  10   7   0        0.02       -1.97      5.58 o 
   0   8   0      136.25      132.37     22.78 o 
   2   8   0      123.28      110.04     10.28 o 
   4   8   0      129.97      125.54     13.37 o 
   6   8   0       40.24       44.23      5.16 o 
   8   8   0      122.36      134.73      9.15 o 
   2   9   0       73.62       78.05     11.84 o 
   4   9   0      115.59      123.24     11.99 o 
   6   9   0        0.75       -5.61      4.05 o 
   0  10   0        2.34        7.72     15.99 o 
   2  10   0        8.13        1.77     10.30 o 
   1   1   1     1976.95     1959.10     24.44 o 
   2   1   1     1001.29     1016.03     10.37 o 
   3   1   1      172.25      168.95      2.87 o 
   4   1   1        8.51       13.51      1.26 o 
   5   1   1     4125.30     4455.55     36.05 o 
   6   1   1      344.72      410.37      5.31 o 
   7   1   1      102.15      107.43      3.25 o 
   8   1   1      275.54      259.18      4.91 o 
   9   1   1      268.22      265.60      5.37 o 
  10   1   1     1354.37     1242.90     19.52 o 
  11   1   1       76.46       70.66      4.52 o 
  12   1   1       64.00       65.14      4.68 o 
  13   1   1       23.19       32.76      5.45 o 
  14   1   1      106.39      113.69      8.09 o 
  15   1   1      365.81      438.12     14.33 o 
   0   2   1        0.00       -0.11      2.01 o 
   1   2   1    16827.43    16723.49    363.30 o 
   2   2   1     2844.68     2840.94     65.21 o 
   3   2   1       16.69       13.21      1.01 o 
   4   2   1      485.50      488.71      5.00 o 
   5   2   1     3039.73     3339.79     37.68 o 
   6   2   1       36.50       34.21      2.16 o 
   7   2   1      271.48      286.90      5.45 o 
   8   2   1      196.10      190.11      5.34 o 
   9   2   1     1033.96      994.39     14.19 o 
  10   2   1     1756.69     1617.87     17.75 o 
  11   2   1        3.13        0.44      2.79 o 
  12   2   1       77.60       61.78      4.66 o 
  13   2   1        8.83        5.61      3.33 o 
  14   2   1        0.29        1.54      3.72 o 
  15   2   1      185.17      229.40      9.84 o 
   1   3   1      436.75      561.66     13.70 o 
   2   3   1       56.17       52.09      2.18 o 
   3   3   1      147.36      128.47      3.34 o 
   4   3   1      163.71      186.74      2.64 o 
   5   3   1      135.73      146.01      3.28 o 
   6   3   1       86.08       96.71      3.17 o 
   7   3   1      262.34      270.85      5.19 o 
   8   3   1       71.67       67.78      3.03 o 
   9   3   1     2057.08     1915.43     22.00 o 
  10   3   1      240.96      243.25      6.35 o 
  11   3   1      188.37      195.97      6.18 o 
  12   3   1        0.72       -3.64      2.67 o 
  13   3   1        1.85        3.44      3.09 o 
  14   3   1       47.29       54.18      5.06 o 
   0   4   1      894.32      858.74     20.24 o 
   1   4   1      172.02      146.73      3.31 o 
   2   4   1       94.29      108.35      3.77 o 
   3   4   1      109.51      106.77      3.33 o 
   4   4   1     1953.95     1956.61     29.80 o 
   5   4   1      142.51      155.56      2.85 o 
   6   4   1       84.21       92.77      3.13 o 
   7   4   1        2.84        0.97      1.81 o 
   8   4   1        0.66       -0.76      2.04 o 
   9   4   1      363.05      368.31      7.72 o 
  10   4   1      860.97      818.29     13.27 o 
  11   4   1        5.23        7.26      3.20 o 
  12   4   1        0.32       -0.74      3.05 o 
  13   4   1        8.04        9.16      3.80 o 
  14   4   1        4.87        8.96      4.14 o 
   1   5   1       67.33       99.45      5.08 o 
   2   5   1        9.79       11.42      2.10 o 
   3   5   1        4.58        9.47      2.33 o 
   4   5   1      291.54      302.67      7.84 o 
   5   5   1       36.43       46.39      1.87 o 
   6   5   1       74.19       79.16      3.14 o 
   7   5   1       22.05       20.74      2.44 o 
   8   5   1        4.21        2.18      2.16 o 
   9   5   1        5.87        4.38      2.84 o 
  10   5   1       56.85       49.55      4.62 o 
  11   5   1      203.15      203.95      7.75 o 
  12   5   1       13.92       13.98      4.09 o 
  13   5   1        8.75       11.81      4.31 o 
   0   6   1     1486.69     1497.38     44.39 o 
   1   6   1        4.03        5.15      3.20 o 
   2   6   1       55.70       51.91      4.70 o 
   3   6   1      262.90      263.38      6.22 o 
   4   6   1      678.26      676.72     12.83 o 
   5   6   1      111.58      113.11      2.73 o 
   6   6   1       25.20       29.18      2.67 o 
   7   6   1        1.14       -0.97      2.11 o 
   8   6   1       34.89       34.10      3.20 o 
   9   6   1       32.80       28.40      3.91 o 
  10   6   1       26.44       19.95      4.06 o 
  11   6   1        0.30        4.61      3.71 o 
  12   6   1       33.44       37.00      5.21 o 
   1   7   1       64.62       65.99      5.87 o 
   2   7   1        4.93        5.93      3.57 o 
   3   7   1       44.66       43.99      4.99 o 
   4   7   1      105.43      109.56      6.72 o 
   5   7   1       15.91       11.85      4.11 o 
   6   7   1      181.97      193.80      5.44 o 
   7   7   1       35.12       36.53      3.60 o 
   8   7   1        5.11        6.68      3.17 o 
   9   7   1      115.18      125.34      6.74 o 
  10   7   1       58.75       59.16      5.74 o 
  11   7   1      108.82      100.40      7.34 o 
   0   8   1      439.00      433.58     25.52 o 
   1   8   1       16.61       17.42      5.35 o 
   2   8   1        1.18       -2.52      3.76 o 
   3   8   1        1.09        1.67      3.95 o 
   4   8   1        1.23        1.31      3.89 o 
   5   8   1        0.05       -0.72      3.92 o 
   6   8   1      404.31      442.89      7.88 o 
   7   8   1        0.00       -1.72      2.76 o 
   8   8   1        0.77        1.01      3.47 o 
   9   8   1       77.92       75.67      6.06 o 
   1   9   1        0.41       -6.42      5.54 o 
   2   9   1       53.42       47.45      7.41 o 
   3   9   1        0.00        0.87      4.62 o 
   4   9   1       55.98       46.75      6.44 o 
   5   9   1        3.55        2.80      4.71 o 
   6   9   1      312.79      330.83      7.61 o 
   7   9   1        1.34        3.28      3.22 o 
   0  10   1        3.66       10.00     11.11 o 
   1  10   1       73.23       78.47     11.43 o 
   2  10   1        3.08        9.01      7.76 o 
   1   0   2     3699.21     3588.58     18.03 o 
   2   0   2    10800.46    10326.22    153.28 o 
   3   0   2     1732.15     1628.48     10.26 o 
   4   0   2       23.48       32.95      2.35 o 
   5   0   2      610.99      664.84     11.66 o 
   6   0   2     2514.41     2637.31     22.97 o 
   7   0   2      581.41      667.19     10.78 o 
   8   0   2      467.98      483.12      9.01 o 
   9   0   2       12.44       11.80      3.26 o 
  10   0   2      939.10      922.70     16.08 o 
  11   0   2      144.95      144.89      6.74 o 
  12   0   2       88.08       66.23      8.68 o 
  13   0   2       26.50       37.51      8.61 o 
  14   0   2       11.22        9.67      7.01 o 
  15   0   2      750.78      878.58     30.60 o 
   1   1   2      478.54      444.87      5.82 o 
   2   1   2      115.41      154.36      2.71 o 
   3   1   2        1.28        0.15      1.21 o 
   4   1   2       72.29       76.04      2.08 o 
   5   1   2      244.58      271.32      3.64 o 
   6   1   2      227.01      278.03      4.24 o 
   7   1   2        5.94        3.17      1.61 o 
   8   1   2      578.65      540.97      6.62 o 
   9   1   2      182.07      173.16      4.69 o 
  10   1   2      154.47      142.05      5.49 o 
  11   1   2       25.11       20.05      3.41 o 
  12   1   2      163.02      150.57      6.16 o 
  13   1   2       25.31       23.65      5.16 o 
  14   1   2       14.24       14.06      5.18 o 
  15   1   2       37.51       51.59      7.07 o 
   0   2   2     9885.62     9734.76    416.47 o 
   1   2   2       45.11       53.09      2.14 o 
   2   2   2     1549.32     1509.21     33.76 o 
   3   2   2      213.39      202.51      2.36 o 
   4   2   2      399.89      449.97      4.31 o 
   5   2   2      134.32      156.23      3.21 o 
   6   2   2      420.38      458.42      5.50 o 
   7   2   2      272.13      265.46      5.04 o 
   8   2   2        4.78       -0.44      2.13 o 
   9   2   2      145.46      127.35      4.99 o 
  10   2   2        0.00       -3.94      2.63 o 
  11   2   2       17.09       16.44      3.39 o 
  12   2   2        0.26        2.59      3.00 o 
  13   2   2       21.94       24.78      3.95 o 
  14   2   2        1.62       -1.92      3.75 o 
  15   2   2      271.56      324.11     11.23 o 
   1   3   2      228.34      235.04      5.78 o 
   2   3   2      286.09      293.17      7.66 o 
   3   3   2        0.05        0.63      1.34 o 
   4   3   2       39.23       49.03      1.58 o 
   5   3   2       78.58       76.21      2.51 o 
   6   3   2        1.04       -0.46      1.50 o 
   7   3   2        1.61        1.04      1.68 o 
   8   3   2        2.58       -0.21      1.79 o 
   9   3   2     1137.15     1062.10     13.04 o 
  10   3   2      453.46      435.56      8.27 o 
  11   3   2        6.43        4.06      2.96 o 
  12   3   2       24.90       19.00      3.57 o 
  13   3   2       61.67       66.72      4.94 o 
  14   3   2        0.00       -0.90      3.50 o 
   0   4   2      411.38      453.18     11.95 o 
   1   4   2      860.74      953.96     27.74 o 
   2   4   2     1001.39     1093.98     22.58 o 
   3   4   2        6.66        4.63      1.63 o 
   4   4   2      770.31      832.73      8.61 o 
   5   4   2      855.42      909.63      9.88 o 
   6   4   2       62.87       69.84      2.82 o 
   7   4   2       24.05       21.32      2.40 o 
   8   4   2       10.07       10.46      2.36 o 
   9   4   2      772.60      764.34     11.67 o 
  10   4   2      870.84      846.64     13.29 o 
  11   4   2        4.32        3.56      2.95 o 
  12   4   2       74.78       72.26      4.86 o 
  13   4   2        0.33        1.03      3.50 o 
  14   4   2       17.45       18.59      4.41 o 
   1   5   2       37.50       62.31      4.33 o 
   2   5   2        1.66        2.23      2.15 o 
   3   5   2       14.75       18.49      2.18 o 
   4   5   2       44.01       38.38      3.04 o 
   5   5   2       11.92        5.35      1.38 o 
   6   5   2       13.45       13.65      2.12 o 
   7   5   2        7.60        6.02      2.06 o 
   8   5   2       49.58       51.94      3.30 o 
   9   5   2     1048.93     1033.52     14.15 o 
  10   5   2      606.90      607.39     13.30 o 
  11   5   2        7.86        7.82      3.70 o 
  12   5   2       29.49       26.10      4.51 o 
  13   5   2       16.29       19.32      4.57 o 
   0   6   2      524.97      515.64     14.23 o 
   1   6   2      414.57      464.72     10.63 o 
   2   6   2       58.32       59.78      4.96 o 
   3   6   2       10.23        9.20      2.94 o 
   4   6   2      118.70      112.00      5.17 o 
   5   6   2      273.52      256.99      3.57 o 
   6   6   2       97.48      107.31      4.00 o 
   7   6   2       12.16       12.33      2.61 o 
   8   6   2       27.36       24.05      3.47 o 
   9   6   2      458.76      459.95      9.53 o 
  10   6   2      212.92      218.19      7.56 o 
  11   6   2        4.46        1.93      3.63 o 
  12   6   2        8.57        1.36      3.91 o 
   1   7   2      309.46      331.78     10.78 o 
   2   7   2       12.75       11.32      3.88 o 
   3   7   2       30.53       32.92      4.72 o 
   4   7   2        5.21        1.42      3.44 o 
   5   7   2       81.59       86.25      4.32 o 
   6   7   2        1.17       -2.76      2.34 o 
   7   7   2        4.06        2.54      2.69 o 
   8   7   2       39.92       39.37      4.15 o 
   9   7   2      236.03      231.92      8.48 o 
  10   7   2      136.83      141.75      7.43 o 
  11   7   2        0.25        0.62      4.22 o 
   0   8   2      243.88      250.32     20.29 o 
   1   8   2      188.05      185.72     10.12 o 
   2   8   2        6.46       -0.90      3.93 o 
   3   8   2       89.46       90.09      6.87 o 
   4   8   2      187.17      185.46      9.00 o 
   5   8   2      111.05       97.53      7.32 o 
   6   8   2      107.86      110.37      4.94 o 
   7   8   2       30.59       33.41      3.82 o 
   8   8   2       15.92       13.23      3.74 o 
   9   8   2       99.79      105.58      6.67 o 
   1   9   2      170.51      182.99     13.66 o 
   2   9   2       14.14       10.55      5.54 o 
   3   9   2       39.31       43.96      6.75 o 
   4   9   2        0.32        1.29      4.39 o 
   5   9   2       61.25       55.80      6.84 o 
   6   9   2      123.13      120.97      5.47 o 
   7   9   2       10.45        7.43      3.40 o 
   0  10   2       92.17       95.73     17.33 o 
   1  10   2       27.07       28.15      9.23 o 
   2  10   2        0.63       -3.69      6.79 o 
   1   1   3    14227.79    13290.22    275.49 o 
   2   1   3       98.52      125.66      2.47 o 
   3   1   3       61.30       56.15      2.16 o 
   4   1   3      172.90      200.65      2.98 o 
   5   1   3     3303.67     3661.14     27.31 o 
   6   1   3     2330.67     2451.55     19.70 o 
   7   1   3      257.57      227.53      4.32 o 
   8   1   3       28.39       28.08      2.40 o 
   9   1   3     1633.83     1572.79     16.67 o 
  10   1   3       13.99        4.00      2.87 o 
  11   1   3       77.40       79.79      4.75 o 
  12   1   3        5.79        0.99      3.04 o 
  13   1   3        3.67        6.79      4.45 o 
  14   1   3      159.41      180.57      9.65 o 
  15   1   3      181.30      225.09     11.05 o 
   0   2   3    61475.34    51115.98   2201.68 o 
   1   2   3     5976.99     5823.59    161.15 o 
   2   2   3     2043.35     1976.38     18.52 o 
   3   2   3       27.82       34.58      1.47 o 
   4   2   3      634.45      718.35      8.27 o 
   5   2   3        2.24        1.64      1.31 o 
   6   2   3      903.35      993.92     10.64 o 
   7   2   3       78.11       88.78      3.33 o 
   8   2   3     1297.18     1257.38     11.56 o 
   9   2   3        2.97       -0.45      2.49 o 
  10   2   3       78.83       68.18      4.17 o 
  11   2   3      126.33      150.27      5.66 o 
  12   2   3       35.42       40.81      4.11 o 
  13   2   3        1.28        1.59      3.22 o 
  14   2   3       75.64       90.99      6.73 o 
  15   2   3        5.18        4.50      4.81 o 
   1   3   3     1826.28     1943.18     55.52 o 
   2   3   3        5.01        3.47      1.61 o 
   3   3   3       28.32       36.89      1.51 o 
   4   3   3      156.85      159.59      2.54 o 
   5   3   3      871.88      895.66     13.30 o 
   6   3   3        6.17        4.95      1.63 o 
   7   3   3       72.52       79.43      3.04 o 
   8   3   3       69.17       58.20      3.25 o 
   9   3   3        0.16       -1.25      2.36 o 
  10   3   3      280.85      255.93      6.76 o 
  11   3   3      672.95      600.26     10.06 o 
  12   3   3       14.69       16.49      3.53 o 
  13   3   3       14.38       19.27      3.91 o 
  14   3   3        4.98        0.78      3.48 o 
   0   4   3     8602.96     8340.19    238.24 o 
   1   4   3     1441.34     1597.42     31.71 o 
   2   4   3       29.72       41.53      2.55 o 
   3   4   3      409.23      442.92     12.57 o 
   4   4   3       52.83       69.14      1.79 o 
   5   4   3      550.39      560.04      6.31 o 
   6   4   3       39.07       43.77      2.53 o 
   7   4   3       44.68       40.06      2.56 o 
   8   4   3       82.44       73.92      3.58 o 
   9   4   3       26.44       25.00      3.03 o 
  10   4   3      208.14      201.20      5.99 o 
  11   4   3       27.45       34.97      3.83 o 
  12   4   3        0.59        0.48      3.06 o 
  13   4   3       14.78       14.32      3.83 o 
  14   4   3        2.48        0.88      3.63 o 
   1   5   3       21.60       35.80      3.05 o 
   2   5   3        0.35        1.06      2.25 o 
   3   5   3        5.51        8.26      2.01 o 
   4   5   3       93.11       98.32      4.20 o 
   5   5   3       39.90       38.22      1.89 o 
   6   5   3      206.52      209.62      4.62 o 
   7   5   3      207.84      214.03      5.12 o 
   8   5   3       50.98       52.94      3.66 o 
   9   5   3      406.98      409.22      9.23 o 
  10   5   3        8.50        7.29      3.18 o 
  11   5   3       33.46       22.20      4.02 o 
  12   5   3       68.28       67.92      5.66 o 
  13   5   3       28.99       26.22      4.92 o 
   0   6   3       21.00       19.58      5.00 o 
   1   6   3        0.98        4.24      3.79 o 
   2   6   3       73.64       78.08      5.74 o 
   3   6   3       68.93       65.84      4.47 o 
   4   6   3      194.85      171.06      6.02 o 
   5   6   3      340.22      356.20      5.43 o 
   6   6   3      240.01      267.18      5.73 o 
   7   6   3        6.26        4.01      2.37 o 
   8   6   3      217.12      223.18      6.74 o 
   9   6   3        8.57        7.01      3.19 o 
  10   6   3      175.04      171.47      6.95 o 
  11   6   3        0.01       -0.67      3.51 o 
  12   6   3        0.56       -1.89      3.74 o 
   1   7   3        0.21       -1.50      3.43 o 
   2   7   3       40.79       44.83      5.12 o 
   3   7   3        3.79        2.23      3.53 o 
   4   7   3      243.53      232.23      9.36 o 
   5   7   3      117.96      124.12      5.05 o 
   6   7   3      163.79      164.15      5.27 o 
   7   7   3        6.72        4.45      2.82 o 
   8   7   3        0.85        1.90      3.17 o 
   9   7   3        9.25       13.16      4.14 o 
  10   7   3       74.54       81.69      6.29 o 
  11   7   3        6.16        4.58      4.31 o 
   0   8   3       70.32       70.13     12.86 o 
   1   8   3       89.53      101.82      9.05 o 
   2   8   3       11.61        8.32      4.52 o 
   3   8   3       40.79       43.61      5.69 o 
   4   8   3      198.74      187.40      9.07 o 
   5   8   3       23.16       22.92      3.42 o 
   6   8   3       38.29       33.93      3.53 o 
   7   8   3        1.95        0.55      2.98 o 
   8   8   3       59.59       61.48      5.13 o 
   9   8   3       41.09       45.98      5.40 o 
   1   9   3        3.61        1.26      5.51 o 
   2   9   3        3.99        4.63      5.35 o 
   3   9   3        3.05        2.28      4.83 o 
   4   9   3      113.07       99.43      8.58 o 
   5   9   3        6.53        4.02      3.25 o 
   6   9   3      130.72      136.39      5.75 o 
   0  10   3       47.70       62.40     15.15 o 
   1  10   3       16.09       15.42      8.53 o 
   0   0   4     1844.35     1720.66     17.35 o 
   1   0   4    22821.18    20923.98    287.32 o 
   2   0   4       57.95       83.58      3.78 o 
   3   0   4       30.26       26.27      2.44 o 
   4   0   4     2701.42     2931.97     29.55 o 
   5   0   4     4756.80     5328.37     60.73 o 
   6   0   4     1621.30     1792.71     23.21 o 
   7   0   4       15.70       13.50      2.75 o 
   8   0   4      321.87      312.18      8.72 o 
   9   0   4     4989.69     4735.47     65.48 o 
  10   0   4     3013.81     2672.04     32.90 o 
  11   0   4        7.84        8.79      3.57 o 
  12   0   4       20.78       11.32      6.58 o 
  13   0   4       36.87       34.26      8.02 o 
  14   0   4        7.33        2.90      6.62 o 
  15   0   4        1.41       -2.74      6.65 o 
   1   1   4      376.45      379.02      6.20 o 
   2   1   4      362.83      349.77      5.38 o 
   3   1   4       92.42      104.75      2.57 o 
   4   1   4      467.96      482.89      5.44 o 
   5   1   4     1191.60     1277.75     10.95 o 
   6   1   4      144.50      164.66      3.51 o 
   7   1   4       10.60        8.07      1.63 o 
   8   1   4      583.53      577.20      7.72 o 
   9   1   4      211.19      183.50      4.89 o 
  10   1   4     1142.09     1019.71     12.82 o 
  11   1   4        3.20       -1.82      2.78 o 
  12   1   4       16.86       13.37      3.45 o 
  13   1   4        0.23       -1.12      4.03 o 
  14   1   4       25.93       27.62      5.86 o 
  15   1   4       21.85       21.50      6.03 o 
   0   2   4    32602.93    29294.10    799.23 o 
   1   2   4     2661.76     2725.86     45.13 o 
   2   2   4     1096.43     1055.08     10.22 o 
   3   2   4      327.77      350.63      3.95 o 
   4   2   4     1996.71     2040.55     23.68 o 
   5   2   4      291.49      337.47      4.94 o 
   6   2   4       89.19       87.53      3.13 o 
   7   2   4       74.73       79.95      3.34 o 
   8   2   4       34.12       26.30      2.74 o 
   9   2   4     1334.11     1268.81     14.44 o 
  10   2   4     1210.65     1028.13     13.70 o 
  11   2   4        6.66       12.55      3.27 o 
  12   2   4        0.86       -1.82      3.00 o 
  13   2   4        2.62        2.58      3.45 o 
  14   2   4       56.94       69.78      6.68 o 
  15   2   4        0.37        5.45      4.88 o 
   1   3   4      632.91      581.71     16.44 o 
   2   3   4      631.69      658.98     17.52 o 
   3   3   4      558.95      584.33      4.97 o 
   4   3   4      855.26      868.52     10.72 o 
   5   3   4      922.68      970.37     12.21 o 
   6   3   4       37.47       36.14      2.27 o 
   7   3   4       45.42       43.08      2.74 o 
   8   3   4        0.00        1.17      2.13 o 
   9   3   4      142.23      141.91      4.81 o 
  10   3   4      596.02      541.36      9.15 o 
  11   3   4      146.53      116.45      5.30 o 
  12   3   4       64.47       58.55      4.57 o 
  13   3   4        8.07        1.77      3.27 o 
  14   3   4       39.11       40.14      4.73 o 
   0   4   4     8092.13     8237.56    342.20 o 
   1   4   4      194.09      180.94      4.32 o 
   2   4   4      119.46      108.75      4.35 o 
   3   4   4      390.23      403.01      8.57 o 
   4   4   4        4.15        3.44      1.10 o 
   5   4   4      233.48      258.55      3.81 o 
   6   4   4       16.90       17.55      1.99 o 
   7   4   4      130.88      128.74      3.79 o 
   8   4   4      123.55      121.38      4.28 o 
   9   4   4       15.82       13.43      2.70 o 
  10   4   4       10.04        2.84      2.66 o 
  11   4   4       13.89        6.95      3.13 o 
  12   4   4       11.05       15.92      3.52 o 
  13   4   4       20.82       17.96      3.92 o 
  14   4   4       17.33       17.44      4.26 o 
   1   5   4       31.54       38.16      3.25 o 
   2   5   4        8.35        6.43      1.99 o 
   3   5   4      260.48      266.66      7.51 o 
   4   5   4        3.83        4.58      1.50 o 
   5   5   4       49.23       52.95      2.22 o 
   6   5   4      321.44      336.84      5.73 o 
   7   5   4       18.12       18.56      2.53 o 
   8   5   4       29.07       28.99      3.18 o 
   9   5   4       41.71       41.22      3.80 o 
  10   5   4        0.78       -0.54      2.96 o 
  11   5   4       72.83       64.26      5.10 o 
  12   5   4       27.74       25.03      4.41 o 
  13   5   4       53.22       60.13      5.55 o 
   0   6   4      308.85      298.80     14.71 o 
   1   6   4        5.05        2.53      4.02 o 
   2   6   4      276.57      285.90      9.39 o 
   3   6   4        4.85        5.60      2.92 o 
   4   6   4      103.32       99.00      5.53 o 
   5   6   4        1.34        1.38      1.91 o 
   6   6   4      657.29      671.48     13.21 o 
   7   6   4      145.98      152.23      5.24 o 
   8   6   4        9.25       10.40      3.13 o 
   9   6   4       66.58       54.87      4.52 o 
  10   6   4       69.55       61.75      5.02 o 
  11   6   4        9.92        5.08      3.69 o 
  12   6   4       14.28       12.02      4.39 o 
   1   7   4       39.44       40.67      5.41 o 
   2   7   4      161.83      167.50      9.09 o 
   3   7   4       34.28       30.43      4.98 o 
   4   7   4        0.00       -0.70      3.57 o 
   5   7   4       12.82        9.06      2.38 o 
   6   7   4      271.21      269.43      6.65 o 
   7   7   4       57.59       66.28      4.56 o 
   8   7   4      111.40      103.88      5.94 o 
   9   7   4        5.36        2.84      3.63 o 
  10   7   4       62.10       63.60      5.84 o 
  11   7   4       52.97       50.44      5.85 o 
   0   8   4      117.38      112.94     14.81 o 
   1   8   4       12.46       11.67      5.17 o 
   2   8   4       84.77       85.42      7.31 o 
   3   8   4       42.66       36.86      5.92 o 
   4   8   4       62.63       62.28      6.28 o 
   5   8   4       81.24       77.44      4.74 o 
   6   8   4      118.27      118.48      5.13 o 
   7   8   4      143.44      148.32      6.15 o 
   8   8   4       73.78       71.62      5.39 o 
   9   8   4        0.93        2.00      4.01 o 
   1   9   4        1.27        7.66      6.08 o 
   2   9   4        9.40        7.97      5.53 o 
   3   9   4        0.74        3.12      4.87 o 
   4   9   4       10.92       13.46      5.52 o 
   5   9   4       53.05       60.38      4.22 o 
   6   9   4       23.82       26.94      3.78 o 
   0  10   4       43.03       36.67     13.21 o 
   1  10   4        6.62       -3.30      6.68 o 
   1   1   5     5097.74     4948.02    111.67 o 
   2   1   5      251.37      257.91      3.72 o 
   3   1   5        9.68       16.43      1.44 o 
   4   1   5       45.00       56.52      2.05 o 
   5   1   5      152.86      147.61      3.35 o 
   6   1   5       51.89       58.08      2.39 o 
   7   1   5       28.39       22.67      1.97 o 
   8   1   5       63.09       70.09      3.12 o 
   9   1   5     2554.11     2442.66     23.41 o 
  10   1   5      129.75      132.60      5.42 o 
  11   1   5       35.78       29.82      3.77 o 
  12   1   5       25.04       20.51      3.74 o 
  13   1   5       14.52        6.25      4.50 o 
  14   1   5      147.98      163.32      9.35 o 
  15   1   5        0.09        0.31      5.37 o 
   0   2   5      174.76      206.75      4.96 o 
   1   2   5       34.52       22.25      1.18 o 
   2   2   5     1081.78     1082.24     11.75 o 
   3   2   5       31.08       29.27      1.75 o 
   4   2   5     3069.74     3214.33     52.95 o 
   5   2   5       23.68       26.18      2.16 o 
   6   2   5      694.17      714.29      7.71 o 
   7   2   5        4.16        3.01      1.97 o 
   8   2   5       26.42       34.59      2.92 o 
   9   2   5      124.25      115.48      4.51 o 
  10   2   5      282.70      296.26      7.41 o 
  11   2   5      145.37      131.86      5.68 o 
  12   2   5       34.61       31.74      4.10 o 
  13   2   5       66.74       77.92      5.41 o 
  14   2   5       30.11       30.61      5.54 o 
  15   2   5      376.56      415.79     13.33 o 
   1   3   5       28.32       33.96      2.45 o 
   2   3   5       98.52      103.03      2.02 o 
   3   3   5      356.56      370.59      4.90 o 
   4   3   5      549.85      608.60      9.72 o 
   5   3   5        0.02        0.06      1.50 o 
   6   3   5       30.89       22.45      2.33 o 
   7   3   5      168.55      161.81      4.50 o 
   8   3   5      157.70      143.73      4.60 o 
   9   3   5       91.24       83.24      4.05 o 
  10   3   5        0.45        0.62      2.53 o 
  11   3   5       72.38       67.86      4.51 o 
  12   3   5       35.81       35.61      4.06 o 
  13   3   5        2.01        0.58      3.27 o 
  14   3   5       12.59       15.80      4.04 o 
   0   4   5     2375.77     2334.60     80.90 o 
   1   4   5     4757.58     5127.41    142.98 o 
   2   4   5       35.15       35.73      2.88 o 
   3   4   5      206.46      225.18      4.29 o 
   4   4   5       34.87       34.89      1.70 o 
   5   4   5        0.23       -1.06      1.35 o 
   6   4   5      455.19      460.84      6.91 o 
   7   4   5       97.55       91.36      3.54 o 
   8   4   5        1.34        0.71      2.14 o 
   9   4   5      124.29      112.29      4.50 o 
  10   4   5      113.10      112.72      4.81 o 
  11   4   5      168.47      154.22      5.98 o 
  12   4   5        1.75       -1.07      3.00 o 
  13   4   5      143.03      150.05      6.67 o 
  14   4   5       47.96       63.86      5.46 o 
   1   5   5      714.72      795.27     19.30 o 
   2   5   5      278.10      299.34      8.92 o 
   3   5   5       48.37       62.46      3.91 o 
   4   5   5       66.20       72.80      2.20 o 
   5   5   5      157.40      160.65      3.78 o 
   6   5   5      438.93      453.97      7.68 o 
   7   5   5       26.58       28.14      2.78 o 
   8   5   5       54.45       51.32      3.74 o 
   9   5   5        0.65       -0.55      2.74 o 
  10   5   5      213.86      194.43      6.68 o 
  11   5   5      167.50      181.07      6.80 o 
  12   5   5       50.74       52.49      5.15 o 
  13   5   5        6.79        8.45      4.10 o 
   0   6   5      747.69      688.26     42.14 o 
   1   6   5      122.08      140.16      5.70 o 
   2   6   5      140.92      141.97      6.50 o 
   3   6   5        0.29       -0.83      2.78 o 
   4   6   5       10.66       15.38      2.04 o 
   5   6   5        0.32       -2.19      1.88 o 
   6   6   5      283.76      302.10      6.34 o 
   7   6   5       51.08       53.31      3.69 o 
   8   6   5       20.30       17.81      3.44 o 
   9   6   5       17.16       13.85      3.55 o 
  10   6   5      559.12      558.32     11.16 o 
  11   6   5        2.92        1.81      3.47 o 
  12   6   5       44.76       41.04      5.38 o 
   1   7   5       39.34       42.58      5.94 o 
   2   7   5      124.92      128.11      8.19 o 
   3   7   5       29.47       33.33      5.22 o 
   4   7   5       86.38       77.57      6.51 o 
   5   7   5        0.00       -1.87      2.21 o 
   6   7   5      636.90      645.60      9.97 o 
   7   7   5      278.47      267.79      7.57 o 
   8   7   5       24.79       19.47      4.16 o 
   9   7   5       73.99       75.10      5.85 o 
  10   7   5      192.35      180.76      9.00 o 
   0   8   5       93.24      104.93     14.58 o 
   1   8   5       87.60       90.28      8.12 o 
   2   8   5        0.35        1.04      4.20 o 
   3   8   5       85.08       81.18      7.35 o 
   4   8   5      215.64      205.90      9.43 o 
   5   8   5      109.93       98.60      4.35 o 
   6   8   5       58.46       64.77      4.32 o 
   7   8   5      179.63      176.26      6.95 o 
   8   8   5       26.06       27.56      4.38 o 
   9   8   5        5.32        2.37      4.06 o 
   1   9   5      106.16      101.39      9.93 o 
   2   9   5       26.03       23.56      6.55 o 
   3   9   5      156.80      162.40     10.04 o 
   4   9   5      101.45      103.57      8.70 o 
   5   9   5       13.83       14.84      3.28 o 
   6   9   5       80.99       71.70      4.87 o 
   0   0   6      314.58      328.02      7.43 o 
   1   0   6       86.75       81.74      3.17 o 
   2   0   6    11452.18    10864.92    180.96 o 
   3   0   6     1189.83     1268.94     11.50 o 
   4   0   6        3.37        6.57      2.24 o 
   5   0   6      231.02      260.12      6.26 o 
   6   0   6     3085.87     3330.26     59.81 o 
   7   0   6      168.43      207.84      6.26 o 
   8   0   6     1082.80     1122.70     21.87 o 
   9   0   6        8.63        4.15      3.20 o 
  10   0   6      216.45      195.55      7.46 o 
  11   0   6      172.67      224.02      9.84 o 
  12   0   6        9.67       14.20      6.61 o 
  13   0   6        4.40        3.54      6.00 o 
  14   0   6        2.94        4.91      6.99 o 
  15   0   6        1.04        0.38      7.20 o 
   1   1   6     1670.69     1599.43     25.36 o 
   2   1   6      197.12      238.53      3.51 o 
   3   1   6      295.83      301.63      3.87 o 
   4   1   6       11.90       14.48      1.55 o 
   5   1   6        1.87        1.15      1.48 o 
   6   1   6      425.21      463.87      6.52 o 
   7   1   6        0.22        1.67      1.60 o 
   8   1   6      132.58      137.12      3.91 o 
   9   1   6      137.93      133.56      4.70 o 
  10   1   6      489.85      458.96      9.21 o 
  11   1   6      209.91      176.97      6.72 o 
  12   1   6      134.34      136.78      6.31 o 
  13   1   6       15.54       15.50      5.30 o 
  14   1   6        0.64       -6.21      4.72 o 
  15   1   6       17.50       16.41      6.22 o 
   0   2   6        5.09       12.47      1.99 o 
   1   2   6      963.76     1016.61     20.12 o 
   2   2   6      125.86      129.25      4.15 o 
   3   2   6        4.81        4.71      1.44 o 
   4   2   6        0.77        2.51      1.45 o 
   5   2   6      199.43      214.29      4.51 o 
   6   2   6      934.04      970.29     11.70 o 
   7   2   6        4.78        4.19      2.06 o 
   8   2   6        3.69        1.46      2.18 o 
   9   2   6       87.13       85.95      4.15 o 
  10   2   6       96.75       87.43      4.71 o 
  11   2   6        1.82        0.83      2.85 o 
  12   2   6        0.81        1.19      3.18 o 
  13   2   6        7.19        9.74      3.69 o 
  14   2   6        8.53        7.18      4.62 o 
  15   2   6        4.64        4.77      4.86 o 
   1   3   6     3535.72     3851.13     61.13 o 
   2   3   6      128.02      125.43      2.16 o 
   3   3   6       19.96       14.15      1.40 o 
   4   3   6       13.91       12.08      1.72 o 
   5   3   6      859.74      846.86     14.82 o 
   6   3   6      176.74      170.88      4.30 o 
   7   3   6        0.39       -1.11      1.93 o 
   8   3   6      208.76      206.60      5.34 o 
   9   3   6      208.41      205.62      5.75 o 
  10   3   6      143.98      136.63      5.06 o 
  11   3   6       94.35       91.06      4.97 o 
  12   3   6       18.57       12.38      3.47 o 
  13   3   6        0.88       -0.36      3.24 o 
  14   3   6        5.94        8.69      3.88 o 
   0   4   6     4176.21     4269.27    167.80 o 
   1   4   6      622.70      612.20     16.11 o 
   2   4   6      275.78      295.03      4.36 o 
   3   4   6      238.64      238.92      3.08 o 
   4   4   6       12.41       22.63      1.51 o 
   5   4   6       84.15      102.10      3.04 o 
   6   4   6       10.99        9.34      2.11 o 
   7   4   6       21.60       18.22      2.44 o 
   8   4   6      702.23      671.41     10.51 o 
   9   4   6        7.40        7.21      2.56 o 
  10   4   6      128.93      123.99      5.02 o 
  11   4   6      106.58       99.18      5.13 o 
  12   4   6        0.03        0.06      3.06 o 
  13   4   6      102.89      113.45      6.13 o 
  14   4   6      125.89      165.47      7.33 o 
   1   5   6      695.44      795.43     22.08 o 
   2   5   6        0.00       -0.37      2.11 o 
   3   5   6        4.68        3.77      1.54 o 
   4   5   6        1.83       -0.02      1.42 o 
   5   5   6      893.98      897.65     18.03 o 
   6   5   6       94.23       95.62      3.84 o 
   7   5   6        1.00       -0.64      2.21 o 
   8   5   6       55.60       61.62      3.95 o 
   9   5   6      251.00      226.47      6.76 o 
  10   5   6       10.54       11.63      3.39 o 
  11   5   6       68.42       58.10      4.78 o 
  12   5   6       15.12       14.51      4.05 o 
  13   5   6       62.05       79.90      6.16 o 
   0   6   6     4683.40     4819.95    182.49 o 
   1   6   6      144.14      162.11      6.51 o 
   2   6   6      207.09      211.97      8.48 o 
   3   6   6      176.00      178.68      7.17 o 
   4   6   6      205.15      207.09      5.39 o 
   5   6   6      359.19      333.89      6.35 o 
   6   6   6      248.00      256.85      6.10 o 
   7   6   6       13.41       12.83      2.93 o 
   8   6   6      152.25      145.12      5.91 o 
   9   6   6      170.10      166.84      6.65 o 
  10   6   6      336.56      335.81      9.13 o 
  11   6   6       51.54       54.34      5.16 o 
  12   6   6        3.04       -0.10      3.92 o 
   1   7   6        4.57        2.56      5.04 o 
   2   7   6        2.44        4.18      4.23 o 
   3   7   6       31.56       31.42      5.58 o 
   4   7   6       35.49       37.93      3.65 o 
   5   7   6        0.86       -0.43      2.47 o 
   6   7   6       80.66       75.84      4.53 o 
   7   7   6        9.47        5.86      3.41 o 
   8   7   6      386.40      381.19      9.94 o 
   9   7   6      400.21      385.99     10.56 o 
  10   7   6      126.96      125.17      7.26 o 
   0   8   6       74.93       73.82     13.43 o 
   1   8   6       33.20       32.13      6.18 o 
   2   8   6        0.01       -1.96      4.50 o 
   3   8   6      205.40      219.10     11.30 o 
   4   8   6      136.65      133.68      6.02 o 
   5   8   6      169.76      147.60      5.50 o 
   6   8   6        5.18        0.31      3.06 o 
   7   8   6       53.78       51.77      5.01 o 
   8   8   6       10.69        7.85      4.00 o 
   9   8   6      144.09      145.19      7.70 o 
   1   9   6       22.93       20.28      6.93 o 
   2   9   6       41.59       37.19      7.18 o 
   3   9   6      229.88      232.34     11.65 o 
   4   9   6       13.12       10.95      3.80 o 
   5   9   6       94.31       96.45      5.01 o 
   6   9   6       33.02       34.02      4.21 o 
   1   1   7      488.86      543.13      8.38 o 
   2   1   7      238.23      242.04      3.38 o 
   3   1   7     2006.40     2055.81     23.06 o 
   4   1   7     2284.04     2487.24     27.05 o 
   5   1   7       76.64       79.18      2.77 o 
   6   1   7     1075.36     1114.75     13.53 o 
   7   1   7       24.13       28.35      2.22 o 
   8   1   7      842.58      745.61      8.32 o 
   9   1   7     1021.41     1008.77     11.21 o 
  10   1   7      432.52      386.33      8.71 o 
  11   1   7      622.11      494.13     10.10 o 
  12   1   7       28.88       29.26      4.16 o 
  13   1   7       24.49       23.10      5.75 o 
  14   1   7       35.44       42.65      6.99 o 
  15   1   7      214.36      271.34     13.04 o 
   0   2   7       57.46       76.20      4.16 o 
   1   2   7        7.29        5.72      1.39 o 
   2   2   7        7.02        8.45      1.70 o 
   3   2   7     1578.69     1572.21     26.10 o 
   4   2   7      273.44      242.02      4.31 o 
   5   2   7      252.38      287.52      5.19 o 
   6   2   7      373.73      449.34      8.77 o 
   7   2   7       22.48       27.03      2.62 o 
   8   2   7      412.46      406.42      7.01 o 
   9   2   7     1084.32     1032.48     12.05 o 
  10   2   7      122.06      105.23      5.02 o 
  11   2   7       85.73       73.17      4.78 o 
  12   2   7        5.68        2.00      3.20 o 
  13   2   7       14.98       19.47      4.06 o 
  14   2   7        0.67       -1.16      4.33 o 
   1   3   7     1737.13     1982.00     28.01 o 
   2   3   7      432.89      512.87      6.50 o 
   3   3   7      109.37      105.41      2.85 o 
   4   3   7        5.10        1.18      1.59 o 
   5   3   7      192.67      182.96      4.34 o 
   6   3   7     1249.55     1225.99     12.28 o 
   7   3   7      148.82      142.14      4.43 o 
   8   3   7       61.13       58.18      3.45 o 
   9   3   7      819.81      787.56     10.68 o 
  10   3   7      151.21      149.46      5.27 o 
  11   3   7       94.58      108.34      5.32 o 
  12   3   7        7.93        4.71      3.21 o 
  13   3   7       49.04       53.13      4.91 o 
  14   3   7      169.13      205.26      8.27 o 
   0   4   7     4657.67     4617.90    131.98 o 
   1   4   7     1871.89     1900.21     37.35 o 
   2   4   7        0.57        4.26      1.33 o 
   3   4   7        1.18       -0.17      1.27 o 
   4   4   7        7.43       14.67      1.73 o 
   5   4   7       37.83       43.40      2.73 o 
   6   4   7      158.61      148.49      4.30 o 
   7   4   7      158.56      154.87      4.69 o 
   8   4   7       13.91       12.00      2.53 o 
   9   4   7      514.79      495.06      8.00 o 
  10   4   7      232.24      209.38      6.02 o 
  11   4   7        9.28        7.86      3.22 o 
  12   4   7       41.81       48.62      4.50 o 
  13   4   7        0.03       -2.67      3.29 o 
   1   5   7      613.42      634.25     15.66 o 
   2   5   7      889.85      928.03     13.47 o 
   3   5   7       15.86       17.78      1.75 o 
   4   5   7       46.62       46.50      2.50 o 
   5   5   7      258.78      256.40      7.15 o 
   6   5   7      125.71      116.65      4.46 o 
   7   5   7      343.05      336.41      7.34 o 
   8   5   7        3.63        0.85      2.39 o 
   9   5   7      134.71      130.40      5.14 o 
  10   5   7       94.03       98.78      4.98 o 
  11   5   7       10.57       10.54      3.31 o 
  12   5   7       32.26       37.68      4.52 o 
  13   5   7        0.00        0.53      4.19 o 
   0   6   7     1647.79     1607.13     49.05 o 
   1   6   7       68.02       73.39      4.90 o 
   2   6   7       65.87       58.50      5.14 o 
   3   6   7        7.29        7.33      2.08 o 
   4   6   7        2.01        3.09      2.10 o 
   5   6   7       49.58       48.05      3.37 o 
   6   6   7       91.09       87.43      4.35 o 
   7   6   7       69.14       73.79      4.49 o 
   8   6   7      113.82      108.08      5.34 o 
   9   6   7        8.86        6.56      3.33 o 
  10   6   7        8.29        5.82      3.55 o 
  11   6   7        4.95        5.24      3.77 o 
  12   6   7        4.93        7.16      4.31 o 
   1   7   7        1.81        2.10      5.30 o 
   2   7   7       39.76       45.22      6.65 o 
   3   7   7       46.33       41.59      4.59 o 
   4   7   7       70.77       71.50      3.65 o 
   5   7   7      391.77      384.14      8.72 o 
   6   7   7       59.33       74.55      4.62 o 
   7   7   7      106.13       96.44      5.63 o 
   8   7   7       44.47       37.77      4.74 o 
   9   7   7        0.00        0.68      3.74 o 
  10   7   7       16.84       18.84      4.61 o 
   0   8   7       62.62       54.19     12.24 o 
   1   8   7      179.41      163.52     10.87 o 
   2   8   7        3.16        1.50      5.35 o 
   3   8   7       80.19       89.43      9.01 o 
   4   8   7       12.90        8.09      3.73 o 
   5   8   7      173.74      168.51      6.18 o 
   6   8   7       39.65       39.71      4.35 o 
   7   8   7       27.67       28.04      4.46 o 
   8   8   7        0.01       -1.13      3.63 o 
   1   9   7        3.14        5.70      6.09 o 
   2   9   7        0.18       -3.43      5.38 o 
   3   9   7      172.93      174.08      7.18 o 
   4   9   7       35.05       44.84      5.10 o 
   5   9   7        8.78        6.11      3.32 o 
   6   9   7       18.42       15.45      4.08 o 
   0   0   8     5046.73     5549.49     97.39 o 
   1   0   8      838.48      912.77     20.46 o 
   2   0   8       64.33       65.35      3.76 o 
   3   0   8     2396.82     2397.65     55.65 o 
   4   0   8     6034.91     6737.08     31.27 o 
   5   0   8      314.11      352.91      7.97 o 
   6   0   8       78.03       75.62      4.38 o 
   7   0   8       19.45       19.48      3.40 o 
   8   0   8      331.02      285.68      8.35 o 
   9   0   8      844.17      824.54     13.74 o 
  10   0   8        1.53        1.52      3.29 o 
  11   0   8      189.44      147.37     12.84 o 
  12   0   8        4.41        5.21      7.29 o 
  13   0   8      100.22      108.71     13.29 o 
  14   0   8       17.14       10.07      8.68 o 
  15   0   8      363.93      426.42     42.80 o 
   1   1   8     2169.54     2127.73     31.75 o 
   2   1   8       66.43       69.81      2.08 o 
   3   1   8      403.37      355.39      5.78 o 
   4   1   8       30.36       30.04      1.98 o 
   5   1   8      266.29      299.61      4.70 o 
   6   1   8        0.03       -0.59      1.64 o 
   7   1   8       69.12       71.10      3.22 o 
   8   1   8      204.35      211.14      4.74 o 
   9   1   8      595.83      528.95      9.98 o 
  10   1   8       71.62       64.83      4.58 o 
  11   1   8       39.47       27.27      3.94 o 
  12   1   8        9.66        6.82      3.98 o 
  13   1   8       22.40       35.10      6.30 o 
  14   1   8       48.31       57.07      8.08 o 
   0   2   8       10.54        6.63      2.45 o 
   1   2   8     3214.05     3347.43     71.57 o 
   2   2   8      426.56      455.21      7.03 o 
   3   2   8      260.04      258.40      6.53 o 
   4   2   8      505.35      546.61     10.56 o 
   5   2   8       79.90       81.65      3.28 o 
   6   2   8      354.81      343.08      6.20 o 
   7   2   8        0.15        0.74      2.18 o 
   8   2   8      186.23      162.83      5.03 o 
   9   2   8     1031.84      960.96     12.19 o 
  10   2   8      113.53      115.82      5.23 o 
  11   2   8       96.09       86.10      5.04 o 
  12   2   8       17.96       14.23      3.67 o 
  13   2   8       87.25      108.60      6.02 o 
  14   2   8       15.92       22.66      5.84 o 
   1   3   8     3458.42     3555.61     63.31 o 
   2   3   8      647.27      729.05     10.66 o 
   3   3   8      120.34      123.44      3.53 o 
   4   3   8       34.18       38.25      2.55 o 
   5   3   8       88.10       86.21      3.47 o 
   6   3   8      614.56      577.17      8.20 o 
   7   3   8        7.54        5.88      2.22 o 
   8   3   8       44.40       36.82      3.14 o 
   9   3   8      450.16      452.23      7.91 o 
  10   3   8      123.00      132.07      5.38 o 
  11   3   8        0.02        2.56      2.92 o 
  12   3   8       74.58       83.17      5.21 o 
  13   3   8       69.98       86.26      5.91 o 
  14   3   8       74.97       83.63      6.18 o 
   0   4   8       16.10       15.82      1.95 o 
   1   4   8      933.09      970.94     12.38 o 
   2   4   8        0.22        0.50      1.33 o 
   3   4   8        1.69        1.85      1.18 o 
   4   4   8       52.73       63.77      2.55 o 
   5   4   8      275.81      283.03      5.47 o 
   6   4   8      366.94      359.65      8.62 o 
   7   4   8      482.87      470.85      7.30 o 
   8   4   8      175.10      149.81      4.81 o 
   9   4   8      306.31      289.49      6.56 o 
  10   4   8      197.03      197.93      5.95 o 
  11   4   8       52.85       59.74      4.39 o 
  12   4   8       15.49       20.68      3.76 o 
  13   4   8        1.44        0.54      3.70 o 
   1   5   8       40.65       45.60      2.27 o 
   2   5   8      141.75      157.55      3.29 o 
   3   5   8      113.65      104.03      3.01 o 
   4   5   8       10.46        7.24      2.22 o 
   5   5   8        3.69        4.62      2.47 o 
   6   5   8      413.94      416.87      9.82 o 
   7   5   8      360.73      364.77      6.89 o 
   8   5   8       72.27       66.04      4.00 o 
   9   5   8       39.24       35.69      3.61 o 
  10   5   8      233.73      240.70      6.98 o 
  11   5   8       25.16       29.61      4.06 o 
  12   5   8       99.54      110.50      6.40 o 
   0   6   8      303.00      324.08     21.14 o 
   1   6   8      222.17      210.73      8.83 o 
   2   6   8        6.78        5.07      2.09 o 
   3   6   8      125.82      133.55      3.53 o 
   4   6   8        4.25        3.68      2.40 o 
   5   6   8        0.01       -1.06      2.42 o 
   6   6   8        2.22        3.50      2.87 o 
   7   6   8      659.45      669.79     13.49 o 
   8   6   8      193.67      181.15      6.62 o 
   9   6   8        1.98       -0.87      3.15 o 
  10   6   8        4.80        8.05      3.68 o 
  11   6   8      187.10      190.10      7.81 o 
   1   7   8      128.99      126.45     11.62 o 
   2   7   8      241.36      238.03      8.61 o 
   3   7   8      210.37      213.65      7.98 o 
   4   7   8        0.21       -2.48      2.56 o 
   5   7   8        1.05       -0.01      2.83 o 
   6   7   8       15.03       13.49      3.53 o 
   7   7   8      243.30      242.00      8.11 o 
   8   7   8      103.50       93.85      6.06 o 
   9   7   8       42.79       42.80      5.24 o 
  10   7   8        0.12        0.64      3.96 o 
   1   8   8       77.10       57.65     12.40 o 
   2   8   8      316.77      284.89     17.70 o 
   3   8   8      110.05      112.92      6.57 o 
   4   8   8       11.95       11.77      3.19 o 
   5   8   8       47.07       42.24      4.38 o 
   6   8   8        0.09       -0.70      3.23 o 
   7   8   8       24.86       25.06      4.41 o 
   8   8   8       14.34       13.80      4.28 o 
   1   9   8        0.05        0.73      7.48 o 
   2   9   8      197.69      206.30      7.90 o 
   3   9   8        0.00       -1.52      3.75 o 
   4   9   8       16.05       12.15      3.54 o 
   5   9   8        4.51        1.69      3.52 o 
   1   1   9      718.32      709.45      9.18 o 
   2   1   9        8.36        5.52      1.47 o 
   3   1   9        0.01       -0.83      1.28 o 
   4   1   9       56.93       59.81      2.43 o 
   5   1   9        7.96        7.41      1.69 o 
   6   1   9       27.45       27.99      2.32 o 
   7   1   9        3.16        1.41      1.85 o 
   8   1   9      124.35      116.65      3.96 o 
   9   1   9        7.80        2.54      3.00 o 
  10   1   9      371.83      379.53      9.23 o 
  11   1   9       71.06       61.00      5.09 o 
  12   1   9       46.74       41.62      6.07 o 
  13   1   9        7.88        7.85      5.63 o 
  14   1   9       61.31       72.55      8.81 o 
   0   2   9       93.11      132.11      5.46 o 
   1   2   9     1920.17     2075.70     46.25 o 
   2   2   9      310.39      282.79      6.41 o 
   3   2   9      499.35      506.54      9.93 o 
   4   2   9      580.37      463.99      9.07 o 
   5   2   9       75.73       96.85      3.65 o 
   6   2   9     1058.31     1017.58     15.00 o 
   7   2   9       66.10       65.52      3.82 o 
   8   2   9      480.68      448.97      7.53 o 
   9   2   9        5.80       -0.17      2.42 o 
  10   2   9       40.51       37.88      3.88 o 
  11   2   9       31.76       38.36      4.13 o 
  12   2   9        1.51        4.45      3.27 o 
  13   2   9      205.02      223.32      9.50 o 
  14   2   9       34.87       47.59      7.47 o 
   1   3   9       88.59      105.93      3.74 o 
   2   3   9       42.67       33.60      2.32 o 
   3   3   9        3.49        3.35      1.87 o 
   4   3   9       21.67       16.65      2.32 o 
   5   3   9       10.94        9.60      2.26 o 
   6   3   9      132.94      119.86      4.48 o 
   7   3   9       14.91       21.15      2.76 o 
   8   3   9        8.44       13.05      2.63 o 
   9   3   9      470.81      429.53      7.80 o 
  10   3   9      137.00      119.15      5.25 o 
  11   3   9       94.23       98.14      5.22 o 
  12   3   9        0.42       -2.23      3.25 o 
  13   3   9       53.49       66.71      5.62 o 
  14   3   9       24.25       27.68      5.54 o 
   0   4   9       59.48       88.88      3.91 o 
   1   4   9       72.25       99.72      2.84 o 
   2   4   9      215.09      254.33      3.24 o 
   3   4   9        3.11        1.37      1.48 o 
   4   4   9      229.08      217.74      4.98 o 
   5   4   9        3.57        0.03      2.19 o 
   6   4   9     1757.05     1749.99     18.12 o 
   7   4   9      391.16      390.80      7.11 o 
   8   4   9      227.29      180.53      5.23 o 
   9   4   9      251.95      243.55      6.23 o 
  10   4   9       19.56       18.25      3.14 o 
  11   4   9        2.08        1.88      2.88 o 
  12   4   9        1.77        1.09      3.36 o 
  13   4   9       76.41      106.56      6.21 o 
   1   5   9      954.49     1012.59     15.50 o 
   2   5   9       37.56       36.70      2.15 o 
   3   5   9      361.76      369.09      5.75 o 
   4   5   9      297.51      295.09      5.91 o 
   5   5   9      331.69      314.94      6.90 o 
   6   5   9       30.70       32.93      2.90 o 
   7   5   9      677.63      649.42     10.71 o 
   8   5   9      281.08      252.56      6.62 o 
   9   5   9       34.72       32.42      3.72 o 
  10   5   9       95.75       98.18      5.09 o 
  11   5   9        6.00        5.97      3.64 o 
  12   5   9       36.66       44.90      5.08 o 
   0   6   9      436.76      436.47     10.65 o 
   1   6   9      548.21      537.54     17.20 o 
   2   6   9      117.08      125.76      3.82 o 
   3   6   9      438.11      433.27      7.64 o 
   4   6   9      217.42      219.64      6.30 o 
   5   6   9        4.91        4.61      2.81 o 
   6   6   9       91.91       93.38      4.88 o 
   7   6   9      107.53      114.43      5.60 o 
   8   6   9       33.24       23.97      3.79 o 
   9   6   9      174.21      175.29      6.91 o 
  10   6   9       20.64       17.39      4.09 o 
  11   6   9       43.96       41.83      5.64 o 
   1   7   9      281.69      278.13      8.64 o 
   2   7   9      432.12      414.42     12.95 o 
   3   7   9      681.62      704.67     15.75 o 
   4   7   9      164.23      156.77      6.04 o 
   5   7   9      284.24      276.27      9.10 o 
   6   7   9       18.38       18.74      3.79 o 
   7   7   9      162.73      152.78      6.97 o 
   8   7   9       50.93       51.86      5.24 o 
   9   7   9      105.43      104.49      6.72 o 
  10   7   9       29.12       20.14      5.17 o 
   0   8   9      763.14      722.09     20.31 o 
   1   8   9       42.11       39.87      5.02 o 
   2   8   9        0.11       -0.34      3.81 o 
   3   8   9      320.74      342.37      7.39 o 
   4   8   9       16.43       11.12      3.35 o 
   5   8   9       28.67       29.54      4.31 o 
   6   8   9       62.93       59.13      5.30 o 
   7   8   9        2.85       -0.72      3.62 o 
   8   8   9        0.60       -0.63      3.87 o 
   1   9   9        2.30        0.66      3.94 o 
   2   9   9      340.91      352.56     11.13 o 
   3   9   9        1.64        2.14      3.11 o 
   4   9   9        0.50       -1.04      3.35 o 
   5   9   9       27.83       26.83      4.50 o 
   0   0  10      621.14      660.24     18.69 o 
   1   0  10     1256.43     1265.90     22.92 o 
   2   0  10     1163.26     1248.82     14.09 o 
   3   0  10     2267.54     2460.90     29.07 o 
   4   0  10       36.47       38.00      3.87 o 
   5   0  10       73.81       81.24      4.80 o 
   6   0  10       72.00       66.57      4.74 o 
   7   0  10       60.76       51.64      4.45 o 
   8   0  10      166.64      170.69      7.15 o 
   9   0  10        7.99        5.46      3.45 o 
  10   0  10      104.64      105.03      7.92 o 
  11   0  10      387.29      342.04     18.30 o 
  12   0  10      127.63      114.18     13.05 o 
  13   0  10        7.90       13.78      8.69 o 
  14   0  10        9.35       18.41      9.68 o 
   1   1  10        0.46        0.44      1.31 o 
   2   1  10      412.61      493.08      6.11 o 
   3   1  10      173.40      152.56      3.68 o 
   4   1  10      189.94      184.09      4.34 o 
   5   1  10       95.03      102.04      3.39 o 
   6   1  10       87.49       73.01      3.09 o 
   7   1  10        0.19       -2.76      1.84 o 
   8   1  10       46.87       48.21      3.40 o 
   9   1  10       52.18       53.90      4.04 o 
  10   1  10       18.16       16.61      3.43 o 
  11   1  10      282.44      256.42      7.87 o 
  12   1  10       82.92       91.95      8.53 o 
  13   1  10        2.70        0.76      5.25 o 
  14   1  10        0.47       -4.47      5.30 o 
   0   2  10      464.84      405.20     17.76 o 
   1   2  10       89.86       85.60      3.45 o 
   2   2  10       93.85       79.40      3.22 o 
   3   2  10      643.21      656.22     16.04 o 
   4   2  10      412.78      359.34      8.09 o 
   5   2  10       37.86       30.46      2.64 o 
   6   2  10      271.99      290.79      5.92 o 
   7   2  10      386.11      388.47      7.52 o 
   8   2  10       57.94       53.44      4.00 o 
   9   2  10       32.49       37.54      3.84 o 
  10   2  10       96.34      102.23      5.35 o 
  11   2  10       35.40       25.85      3.98 o 
  12   2  10       21.03       14.78      4.28 o 
  13   2  10       31.23       37.45      5.65 o 
  14   2  10        0.37       -0.12      5.36 o 
   1   3  10      111.60      108.68      3.86 o 
   2   3  10      159.63      154.39      4.42 o 
   3   3  10        8.71        4.92      2.02 o 
   4   3  10      533.62      529.50     11.35 o 
   5   3  10        0.44       -0.22      2.12 o 
   6   3  10      151.85      168.27      5.28 o 
   7   3  10       22.38       14.63      2.81 o 
   8   3  10      383.89      351.10      6.82 o 
   9   3  10      762.92      705.97      9.65 o 
  10   3  10      123.74      133.23      5.72 o 
  11   3  10      191.60      179.82      7.19 o 
  12   3  10       31.08       39.05      4.93 o 
  13   3  10        0.00        0.39      3.79 o 
   0   4  10      632.82      642.16     11.16 o 
   1   4  10      417.56      439.61      6.48 o 
   2   4  10       33.73       30.46      2.06 o 
   3   4  10      150.91      157.41      4.82 o 
   4   4  10       17.06       14.50      2.40 o 
   5   4  10        9.82       10.58      2.61 o 
   6   4  10      307.18      327.05      9.67 o 
   7   4  10      211.16      216.76      6.23 o 
   8   4  10      334.33      352.29      7.54 o 
   9   4  10      211.74      213.96      6.04 o 
  10   4  10      110.13      118.07      5.00 o 
  11   4  10        0.81        1.96      3.22 o 
  12   4  10       33.33       34.18      4.51 o 
  13   4  10       13.80       19.48      4.42 o 
   1   5  10      428.55      468.57      8.19 o 
   2   5  10       79.89       91.37      3.54 o 
   3   5  10      171.57      174.10      5.36 o 
   4   5  10      192.73      204.83      5.64 o 
   5   5  10      101.24       99.36      4.52 o 
   6   5  10      380.90      384.39      8.05 o 
   7   5  10        7.05        6.28      2.72 o 
   8   5  10      568.16      538.40      9.74 o 
   9   5  10      313.85      305.86      7.67 o 
  10   5  10       52.79       58.07      4.82 o 
  11   5  10       30.07       27.75      4.62 o 
  12   5  10        0.01        2.79      3.83 o 
   0   6  10      828.74      800.10     15.87 o 
   1   6  10     1035.98     1043.47     21.53 o 
   2   6  10      191.90      182.60      5.68 o 
   3   6  10      734.93      724.82     19.86 o 
   4   6  10       63.10       73.52      4.15 o 
   5   6  10      307.38      297.69      8.25 o 
   6   6  10       55.97       55.83      4.34 o 
   7   6  10        6.22        8.72      3.31 o 
   8   6  10       12.37       12.13      3.68 o 
   9   6  10      258.67      250.97      8.05 o 
  10   6  10       80.10       86.30      6.09 o 
  11   6  10        2.11        3.18      4.25 o 
   1   7  10       89.51       77.82      6.20 o 
   2   7  10        0.48       -1.37      2.72 o 
   3   7  10      275.63      276.45      7.45 o 
   4   7  10        1.13       -0.39      3.14 o 
   5   7  10       51.42       51.77      4.80 o 
   6   7  10        0.04       -0.73      3.19 o 
   7   7  10       45.12       41.89      4.85 o 
   8   7  10        6.58        5.74      3.87 o 
   9   7  10       14.77        9.71      4.64 o 
   0   8  10     1519.86     1489.67     33.59 o 
   1   8  10        7.32        4.41      4.39 o 
   2   8  10        4.90        2.63      3.05 o 
   3   8  10      315.56      316.12      8.22 o 
   4   8  10        0.55       -0.96      3.26 o 
   5   8  10        0.59        1.47      3.44 o 
   6   8  10        4.17        3.84      3.79 o 
   7   8  10       10.07        8.76      4.27 o 
   1   9  10        5.25       -0.87      4.53 o 
   2   9  10       69.35       76.55      4.89 o 
   3   9  10       25.17       18.18      4.05 o 
   4   9  10       71.90       77.16      5.31 o 
   1   1  11     3381.57     3603.44     58.16 o 
   2   1  11      738.77      923.56      8.48 o 
   3   1  11     1238.62     1318.30     12.93 o 
   4   1  11        0.26        2.19      1.77 o 
   5   1  11       10.95        9.51      2.11 o 
   6   1  11     1472.39     1360.43     18.02 o 
   7   1  11        0.20       -1.37      1.95 o 
   8   1  11      292.12      246.77      6.63 o 
   9   1  11        9.43        9.35      3.06 o 
  10   1  11       10.66       11.94      3.35 o 
  11   1  11        0.77        0.40      3.56 o 
  12   1  11       18.55       23.87      6.21 o 
  13   1  11      226.97      279.84     14.56 o 
  14   1  11        0.08        0.57      5.73 o 
   0   2  11      500.87      464.86     16.82 o 
   1   2  11       39.27       56.27      3.00 o 
   2   2  11       72.04      105.74      4.27 o 
   3   2  11      769.21      769.62     16.77 o 
   4   2  11      330.43      358.31      7.42 o 
   5   2  11       71.37       81.00      3.66 o 
   6   2  11      455.30      443.54      7.35 o 
   7   2  11     1300.28     1266.75     19.28 o 
   8   2  11        1.85       -2.57      2.47 o 
   9   2  11       58.64       58.69      4.30 o 
  10   2  11        1.90        2.18      3.35 o 
  11   2  11      114.45      118.98      6.59 o 
  12   2  11        2.56        3.69      3.67 o 
  13   2  11        3.68       -1.59      5.06 o 
  14   2  11        1.43        2.47      5.45 o 
   1   3  11      116.73       74.52      3.39 o 
   2   3  11       60.49       71.67      3.40 o 
   3   3  11      730.25      819.67     14.46 o 
   4   3  11      317.93      336.52      6.98 o 
   5   3  11        8.25       14.58      2.62 o 
   6   3  11      257.62      234.90      6.25 o 
   7   3  11     1930.70     1783.46     22.89 o 
   8   3  11      191.35      151.45      5.48 o 
   9   3  11      106.89      110.92      4.69 o 
  10   3  11      149.32      149.42      6.20 o 
  11   3  11       35.88       25.94      4.10 o 
  12   3  11      121.68      139.06      7.11 o 
  13   3  11        0.37        0.86      4.06 o 
   0   4  11      254.55      283.36      9.03 o 
   1   4  11       82.07       81.49      2.77 o 
   2   4  11       10.01       10.23      2.28 o 
   3   4  11      186.17      188.52      4.92 o 
   4   4  11      307.89      296.39      6.43 o 
   5   4  11       22.05       22.56      3.03 o 
   6   4  11        0.54        0.07      2.49 o 
   7   4  11      609.54      621.17     10.03 o 
   8   4  11        7.35        2.04      2.74 o 
   9   4  11      497.21      492.12      9.45 o 
  10   4  11        2.73        3.17      3.28 o 
  11   4  11       24.80       24.83      4.16 o 
  12   4  11      103.56      126.75      6.68 o 
  13   4  11        4.62        3.34      3.97 o 
   1   5  11      313.54      300.92      9.08 o 
   2   5  11      432.56      419.20      9.11 o 
   3   5  11       55.07       58.72      3.86 o 
   4   5  11        0.20       -0.82      2.36 o 
   5   5  11       26.64       20.96      2.57 o 
   6   5  11        5.55        3.67      2.48 o 
   7   5  11      326.47      297.57      7.40 o 
   8   5  11       31.66       32.46      3.75 o 
   9   5  11      812.12      811.65     15.21 o 
  10   5  11       64.62       53.67      4.74 o 
  11   5  11       92.45      100.22      6.36 o 
  12   5  11       48.50       56.47      5.76 o 
   0   6  11       14.56       16.87      3.77 o 
   1   6  11      220.56      211.98      6.07 o 
   2   6  11       96.15       97.95      4.92 o 
   3   6  11       72.33       78.11      4.52 o 
   4   6  11       31.26       31.55      3.56 o 
   5   6  11        6.50        0.88      3.12 o 
   6   6  11        0.99       -1.37      3.02 o 
   7   6  11        0.42       -0.12      3.04 o 
   8   6  11        8.52        6.32      3.80 o 
   9   6  11      128.25      130.95      7.08 o 
  10   6  11       64.42       63.85      6.01 o 
  11   6  11       26.62       28.75      5.38 o 
   1   7  11        8.15        6.57      3.20 o 
   2   7  11       69.67       78.67      5.03 o 
   3   7  11       55.39       50.33      4.76 o 
   4   7  11        3.52       -3.10      2.96 o 
   5   7  11        1.74        1.59      3.57 o 
   6   7  11        3.31       -1.20      3.42 o 
   7   7  11        0.35        2.01      3.58 o 
   8   7  11        2.44        3.67      4.09 o 
   9   7  11       28.14       21.06      5.12 o 
   0   8  11      243.46      239.72     11.33 o 
   1   8  11        8.03        7.56      3.48 o 
   2   8  11        0.28       -4.39      3.14 o 
   3   8  11        1.21        0.13      3.46 o 
   4   8  11      157.23      169.95      6.71 o 
   5   8  11        0.07       -1.69      3.47 o 
   6   8  11       47.21       48.76      5.39 o 
   7   8  11       25.82       23.66      5.00 o 
   1   9  11        0.68        0.45      3.53 o 
   2   9  11       66.19       75.25      5.40 o 
   3   9  11        9.65        5.67      3.99 o 
   0   0  12      705.81      677.63     24.10 o 
   1   0  12     3132.50     3430.10     68.82 o 
   2   0  12      647.76      748.73     12.16 o 
   3   0  12        4.70        0.16      2.72 o 
   4   0  12      543.90      462.37     14.83 o 
   5   0  12        7.36        1.41      3.11 o 
   6   0  12     1553.21     1462.00     19.12 o 
   7   0  12       69.28       64.28      4.98 o 
   8   0  12      486.17      421.54     10.49 o 
   9   0  12       95.24       74.70      7.05 o 
  10   0  12       11.25        9.72      6.77 o 
  11   0  12        6.03        9.86      7.69 o 
  12   0  12       73.64       94.21     12.38 o 
  13   0  12      660.45      787.53     29.53 o 
  14   0  12       29.04       39.26     11.08 o 
   1   1  12       61.25       85.42      3.02 o 
   2   1  12      190.05      226.24      5.08 o 
   3   1  12       11.30        9.02      1.94 o 
   4   1  12        8.03        4.74      1.83 o 
   5   1  12       83.10       81.37      3.53 o 
   6   1  12      501.60      469.00      7.01 o 
   7   1  12      266.71      250.14      6.01 o 
   8   1  12      376.97      324.24      7.34 o 
   9   1  12      188.42      150.28      6.45 o 
  10   1  12        0.43       -1.52      3.23 o 
  11   1  12       16.48       14.23      4.49 o 
  12   1  12       55.56       67.43      7.94 o 
  13   1  12        1.81        1.70      5.57 o 
  14   1  12       50.96       58.58      8.80 o 
   0   2  12        7.34        2.45      2.64 o 
   1   2  12      125.27      114.68      4.00 o 
   2   2  12       42.16       46.91      3.37 o 
   3   2  12      145.69      129.65      5.03 o 
   4   2  12      281.74      247.29      5.58 o 
   5   2  12       81.03       93.21      4.49 o 
   6   2  12      471.05      443.73      9.26 o 
   7   2  12      246.75      255.91      6.33 o 
   8   2  12      574.18      499.02      9.37 o 
   9   2  12       72.25       67.36      4.80 o 
  10   2  12       60.03       61.88      5.00 o 
  11   2  12       25.82       33.46      4.58 o 
  12   2  12        0.16        1.95      3.72 o 
  13   2  12      132.28      162.82     10.30 o 
   1   3  12      161.67      175.09      4.95 o 
   2   3  12        8.03       14.31      2.42 o 
   3   3  12      596.48      543.15      9.09 o 
   4   3  12       60.65       53.17      3.71 o 
   5   3  12       23.52       15.83      3.12 o 
   6   3  12      180.52      172.92      5.60 o 
   7   3  12     1214.12     1097.58     16.15 o 
   8   3  12      163.95      143.08      6.10 o 
   9   3  12       11.83       11.09      3.24 o 
  10   3  12      178.19      180.00      6.78 o 
  11   3  12        0.00       -0.86      3.29 o 
  12   3  12       74.61       92.11      5.92 o 
  13   3  12        2.33        0.84      4.12 o 
   0   4  12       21.86       22.63      3.81 o 
   1   4  12      109.00      123.84      4.30 o 
   2   4  12      184.22      181.79      5.17 o 
   3   4  12      862.60      779.34     12.00 o 
   4   4  12      576.57      542.87     11.45 o 
   5   4  12       12.84       12.55      3.04 o 
   6   4  12      120.57      110.02      4.84 o 
   7   4  12       14.83       19.49      3.33 o 
   8   4  12      258.02      232.27      7.74 o 
   9   4  12       48.18       50.55      4.30 o 
  10   4  12       17.28       19.96      3.99 o 
  11   4  12        3.90        3.58      3.68 o 
  12   4  12       57.53       72.50      5.94 o 
   1   5  12      141.99      144.35      5.35 o 
   2   5  12      519.28      460.98      9.84 o 
   3   5  12      786.73      782.98     13.23 o 
   4   5  12        1.62        1.68      2.66 o 
   5   5  12        0.05       -0.83      2.31 o 
   6   5  12       17.49       16.60      2.98 o 
   7   5  12      192.30      179.38      6.48 o 
   8   5  12        0.00       -2.87      2.91 o 
   9   5  12      120.95      122.92      6.13 o 
  10   5  12        0.14       -1.44      3.27 o 
  11   5  12        7.59        4.05      3.97 o 
   0   6  12      196.82      197.61      8.03 o 
   1   6  12       67.50       61.41      4.16 o 
   2   6  12      185.74      197.69      6.85 o 
   3   6  12      584.57      587.82     14.27 o 
   4   6  12        0.80       -0.80      2.79 o 
   5   6  12       80.15       74.35      5.19 o 
   6   6  12      254.43      242.02      8.30 o 
   7   6  12       58.56       58.59      5.10 o 
   8   6  12        2.41       -1.63      3.52 o 
   9   6  12        4.63        1.41      3.90 o 
  10   6  12       16.33       10.50      4.50 o 
   1   7  12      414.38      395.54     10.30 o 
   2   7  12      178.83      174.24      7.26 o 
   3   7  12       46.94       44.69      4.90 o 
   4   7  12       14.39       12.10      3.65 o 
   5   7  12        0.06       -1.09      3.57 o 
   6   7  12       23.39       22.09      4.54 o 
   7   7  12       25.05       22.61      4.69 o 
   8   7  12       11.94       12.89      4.69 o 
   9   7  12        5.90        7.26      4.57 o 
   0   8  12       22.20       23.52      6.58 o 
   1   8  12      311.56      281.85      8.71 o 
   2   8  12       31.21       29.32      4.55 o 
   3   8  12      101.24      103.21      6.41 o 
   4   8  12        0.47       -1.06      3.55 o 
   5   8  12        0.03        1.38      3.75 o 
   6   8  12       25.20       16.14      4.64 o 
   1   9  12       21.21       24.39      5.04 o 
   2   9  12       12.97       10.94      4.19 o 
   1   1  13       58.09       47.12      2.47 o 
   2   1  13      107.15      125.72      4.15 o 
   3   1  13      193.86      219.91      5.20 o 
   4   1  13       63.49       57.03      2.86 o 
   5   1  13       69.21       76.52      3.61 o 
   6   1  13        2.88        3.74      2.35 o 
   7   1  13      196.80      191.67      6.88 o 
   8   1  13        0.32        0.07      3.16 o 
   9   1  13      361.74      315.26      8.76 o 
  10   1  13        0.16       -0.91      3.32 o 
  11   1  13        3.24       -0.18      4.87 o 
  12   1  13       30.59       48.37      7.56 o 
  13   1  13        0.35       -0.68      5.80 o 
   0   2  13     1057.63     1066.31     33.62 o 
   1   2  13      417.55      381.37      7.97 o 
   2   2  13      176.83      214.83      6.07 o 
   3   2  13      569.70      605.45     10.56 o 
   4   2  13      245.11      244.05      5.47 o 
   5   2  13        5.52        6.08      2.84 o 
   6   2  13       87.40       83.16      4.79 o 
   7   2  13       28.27       30.76      3.89 o 
   8   2  13        0.32        1.39      2.99 o 
   9   2  13       84.53       80.56      5.01 o 
  10   2  13        0.22        2.16      3.29 o 
  11   2  13       43.89       35.96      4.70 o 
  12   2  13      115.75      115.85      7.68 o 
  13   2  13       31.24       28.15      6.78 o 
   1   3  13       22.23       21.98      2.65 o 
   2   3  13        3.96        2.82      2.28 o 
   3   3  13      190.76      191.29      6.31 o 
   4   3  13      234.50      202.84      6.22 o 
   5   3  13      302.53      293.89      7.41 o 
   6   3  13       70.85       68.46      4.58 o 
   7   3  13       62.51       54.47      4.53 o 
   8   3  13       57.60       46.85      4.55 o 
   9   3  13      234.92      230.01      7.50 o 
  10   3  13       90.98       84.12      5.48 o 
  11   3  13       35.33       38.76      4.79 o 
  12   3  13       36.45       29.43      4.87 o 
  13   3  13       14.60       14.01      5.43 o 
   0   4  13        0.40        0.32      3.15 o 
   1   4  13       64.94       82.10      4.15 o 
   2   4  13        4.07        3.04      2.42 o 
   3   4  13     2533.51     2483.20     38.45 o 
   4   4  13       12.78       13.72      2.88 o 
   5   4  13      170.79      163.37      6.04 o 
   6   4  13        0.22       -0.73      2.83 o 
   7   4  13       18.42       25.76      3.88 o 
   8   4  13      285.48      271.93      8.44 o 
   9   4  13        6.76        6.69      3.37 o 
  10   4  13       50.97       56.76      4.98 o 
  11   4  13       34.89       32.55      4.71 o 
  12   4  13       27.15       25.56      4.95 o 
   1   5  13      100.25       98.74      4.60 o 
   2   5  13      677.24      654.92     12.72 o 
   3   5  13      122.53      120.85      5.18 o 
   4   5  13       68.07       63.64      3.84 o 
   5   5  13       15.40       12.16      2.86 o 
   6   5  13      207.77      195.66      6.44 o 
   7   5  13       24.82       22.75      3.67 o 
   8   5  13      106.76      105.26      5.69 o 
   9   5  13      139.94      130.61      6.45 o 
  10   5  13        6.46        2.18      3.87 o 
  11   5  13      106.11       99.71      6.85 o 
   0   6  13        0.57       -0.74      3.40 o 
   1   6  13       57.46       59.48      4.40 o 
   2   6  13       73.46       82.84      4.79 o 
   3   6  13      254.68      233.65      7.27 o 
   4   6  13       15.28       15.67      3.71 o 
   5   6  13        2.47        1.76      3.43 o 
   6   6  13      107.39      104.70      6.27 o 
   7   6  13       45.87       50.73      5.34 o 
   8   6  13      172.61      167.22      7.66 o 
   9   6  13       28.65       32.58      5.13 o 
  10   6  13       17.74       23.07      5.04 o 
   1   7  13      141.04      143.02      7.12 o 
   2   7  13      513.41      487.33     11.30 o 
   3   7  13      214.16      203.00      8.43 o 
   4   7  13       48.01       51.58      5.03 o 
   5   7  13        1.66       -0.15      3.83 o 
   6   7  13       38.75       34.18      5.23 o 
   7   7  13        0.05       -2.43      3.84 o 
   8   7  13      128.58      133.44      7.83 o 
   0   8  13       95.06       93.67      9.64 o 
   1   8  13      237.96      231.52      8.64 o 
   2   8  13      123.55      117.29      6.86 o 
   3   8  13       11.25       13.80      4.48 o 
   4   8  13        5.13        3.19      3.89 o 
   5   8  13       16.31       10.42      4.34 o 
   6   8  13       50.22       52.36      5.89 o 
   0   0  14      234.63      259.12     12.50 o 
   1   0  14      284.88      237.28      5.86 o 
   2   0  14      136.34      189.13      6.79 o 
   3   0  14        0.67       -0.08      3.03 o 
   4   0  14       62.57       61.76      5.18 o 
   5   0  14       94.24       75.05      5.80 o 
   6   0  14      472.32      495.88     10.21 o 
   7   0  14     3446.97     3738.98     39.06 o 
   8   0  14      759.75      705.23     18.26 o 
   9   0  14       11.62       11.15      8.59 o 
  10   0  14        0.11       -1.01      6.55 o 
  11   0  14       34.07       49.31     10.26 o 
  12   0  14        4.65       16.29      8.89 o 
  13   0  14        0.45        0.01      8.50 o 
   1   1  14      654.31      582.00      9.69 o 
   2   1  14      288.77      301.14      5.93 o 
   3   1  14        0.58       -1.06      1.99 o 
   4   1  14        5.84        5.28      2.15 o 
   5   1  14      142.25      128.82      4.39 o 
   6   1  14      265.23      262.01      6.78 o 
   7   1  14      383.73      320.99      8.51 o 
   8   1  14      540.22      529.70     10.90 o 
   9   1  14        0.70       -3.15      3.33 o 
  10   1  14       30.24       26.46      5.01 o 
  11   1  14       10.61        4.52      5.13 o 
  12   1  14        3.97        0.42      5.45 o 
  13   1  14       22.54       19.23      6.79 o 
   0   2  14        2.60        1.59      2.97 o 
   1   2  14      829.00      790.04     11.70 o 
   2   2  14      940.65      963.00     17.97 o 
   3   2  14      217.95      211.92      7.18 o 
   4   2  14       10.52        8.15      2.87 o 
   5   2  14        5.67        1.85      2.82 o 
   6   2  14      126.43      127.21      5.57 o 
   7   2  14      741.93      764.86     12.06 o 
   8   2  14      314.30      293.00      8.44 o 
   9   2  14        0.94       -1.35      3.12 o 
  10   2  14        9.10        5.45      3.78 o 
  11   2  14       41.64       39.37      5.09 o 
  12   2  14        0.02        0.85      4.97 o 
  13   2  14       47.10       52.42      7.75 o 
   1   3  14      505.48      513.23     11.18 o 
   2   3  14      421.37      395.37      7.40 o 
   3   3  14      460.07      460.34      9.97 o 
   4   3  14      114.76       97.12      4.78 o 
   5   3  14       70.08       70.37      4.47 o 
   6   3  14       79.70       80.17      4.85 o 
   7   3  14      204.71      181.60      6.91 o 
   8   3  14      490.19      467.74     10.47 o 
   9   3  14       75.20       59.24      5.16 o 
  10   3  14        2.75        0.95      3.57 o 
  11   3  14       38.26       35.34      5.06 o 
  12   3  14      109.07      121.93      7.36 o 
   0   4  14        4.92        1.26      3.27 o 
   1   4  14       86.52      101.60      4.97 o 
   2   4  14      287.68      265.18      7.68 o 
   3   4  14      301.82      303.96      7.37 o 
   4   4  14      200.86      181.16      5.96 o 
   5   4  14        9.14        6.10      2.97 o 
   6   4  14       61.33       57.79      4.54 o 
   7   4  14       18.12        9.71      3.50 o 
   8   4  14       74.74       75.18      5.46 o 
   9   4  14      119.59      119.75      6.21 o 
  10   4  14        0.44       -0.62      3.50 o 
  11   4  14       77.57       84.69      6.72 o 
  12   4  14        5.87       10.40      4.60 o 
   1   5  14       13.93       12.90      2.98 o 
   2   5  14        4.33        4.70      2.96 o 
   3   5  14      370.73      359.76      7.08 o 
   4   5  14        2.79        1.46      2.54 o 
   5   5  14       31.68       30.85      3.57 o 
   6   5  14        6.62        4.53      2.99 o 
   7   5  14       65.06       55.45      4.56 o 
   8   5  14       30.61       26.68      4.28 o 
   9   5  14       10.57       11.79      3.82 o 
  10   5  14       32.75       29.64      4.82 o 
  11   5  14      127.36      125.06      7.90 o 
   0   6  14        3.87        1.51      3.26 o 
   1   6  14       13.57       10.57      2.83 o 
   2   6  14       34.61       38.84      3.78 o 
   3   6  14       23.20       26.67      3.89 o 
   4   6  14      525.91      529.64     12.27 o 
   5   6  14        2.90        5.88      3.63 o 
   6   6  14       55.20       55.83      5.36 o 
   7   6  14       60.64       62.89      5.74 o 
   8   6  14      198.14      196.98      8.38 o 
   9   6  14      377.13      380.91     11.19 o 
   1   7  14        2.11        1.59      3.80 o 
   2   7  14       46.54       46.57      5.27 o 
   3   7  14       15.12       15.86      4.44 o 
   4   7  14       38.11       39.95      5.44 o 
   5   7  14        0.06        0.43      3.96 o 
   6   7  14       46.49       50.20      5.74 o 
   7   7  14       30.03       28.25      5.22 o 
   8   7  14        8.45        1.75      4.42 o 
   0   8  14        6.96       10.92      6.74 o 
   1   8  14       44.72       44.47      5.40 o 
   2   8  14        6.15        4.22      4.13 o 
   3   8  14       38.76       37.96      5.50 o 
   4   8  14        4.43        3.94      4.51 o 
   5   8  14       34.00       23.62      5.48 o 
   1   1  15       47.07       46.34      2.29 o 
   2   1  15      108.07      140.08      4.72 o 
   3   1  15     1432.50     1471.41     12.72 o 
   4   1  15       38.28       32.43      2.93 o 
   5   1  15       20.45       15.32      2.76 o 
   6   1  15      392.64      416.89     11.40 o 
   7   1  15     3284.47     3093.71     36.04 o 
   8   1  15      196.59      151.82      7.72 o 
   9   1  15       79.64       73.94      5.97 o 
  10   1  15        0.00       -1.58      4.22 o 
  11   1  15        6.29       14.28      6.38 o 
  12   1  15      481.90      580.34     20.18 o 
  13   1  15        2.95        4.23      6.17 o 
   0   2  15      126.57      133.57      6.44 o 
   1   2  15      159.87      159.60      5.33 o 
   2   2  15       90.54       63.62      4.15 o 
   3   2  15     1489.26     1417.44     21.90 o 
   4   2  15       50.69       44.60      4.58 o 
   5   2  15       25.27       21.81      3.60 o 
   6   2  15      500.15      489.67      9.64 o 
   7   2  15        3.72        0.47      2.99 o 
   8   2  15       80.94       79.70      5.94 o 
   9   2  15       17.49       19.35      4.18 o 
  10   2  15       22.83       14.70      4.39 o 
  11   2  15       27.50       36.13      6.15 o 
  12   2  15      170.08      211.25     12.28 o 
   1   3  15      403.65      416.02     13.48 o 
   2   3  15     1077.87      925.21     16.16 o 
   3   3  15      323.15      360.50      9.62 o 
   4   3  15       50.90       41.09      4.58 o 
   5   3  15       11.02       12.09      3.14 o 
   6   3  15        0.00       -0.13      2.85 o 
   7   3  15        4.95        1.60      3.15 o 
   8   3  15       10.60        8.90      3.60 o 
   9   3  15       32.70       30.94      5.00 o 
  10   3  15        0.14       -2.56      3.69 o 
  11   3  15       18.90       24.15      5.10 o 
  12   3  15      198.11      238.76     10.09 o 
   0   4  15       62.69       53.39      6.09 o 
   1   4  15      514.87      492.10     11.18 o 
   2   4  15      337.24      355.91      8.02 o 
   3   4  15      221.21      191.46      6.38 o 
   4   4  15        0.27       -0.59      2.73 o 
   5   4  15       60.52       67.42      4.61 o 
   6   4  15       17.40       11.85      3.47 o 
   7   4  15       15.21       19.41      3.89 o 
   8   4  15       10.43        6.37      3.63 o 
   9   4  15       11.77        9.62      4.25 o 
  10   4  15        1.66        1.03      3.94 o 
  11   4  15       10.44       14.72      4.77 o 
   1   5  15      164.68      161.65      5.27 o 
   2   5  15      426.78      400.69      8.15 o 
   3   5  15       87.17       78.88      4.25 o 
   4   5  15      126.55      113.55      5.29 o 
   5   5  15       50.78       49.11      4.06 o 
   6   5  15       14.30       13.44      3.44 o 
   7   5  15       14.96        9.99      3.49 o 
   8   5  15        2.38        0.24      3.43 o 
   9   5  15       14.75       11.44      4.26 o 
  10   5  15      106.21      113.20      7.41 o 
   0   6  15        5.61        2.79      3.57 o 
   1   6  15        2.70        5.26      2.81 o 
   2   6  15        8.72       11.45      3.21 o 
   3   6  15       83.34       75.12      4.90 o 
   4   6  15       65.18       59.57      5.05 o 
   5   6  15       18.71       16.27      4.16 o 
   6   6  15        3.81        2.52      3.82 o 
   7   6  15      150.67      170.35      8.11 o 
   8   6  15        1.11        2.24      3.97 o 
   9   6  15        0.10       -1.95      4.25 o 
   1   7  15      175.83      163.54      8.01 o 
   2   7  15       16.69       13.79      4.49 o 
   3   7  15       77.72       78.34      6.00 o 
   4   7  15      144.88      129.53      7.87 o 
   5   7  15        0.15        2.52      4.41 o 
   6   7  15        0.25        1.52      4.33 o 
   7   7  15        0.95        0.29      4.23 o 
   0   8  15        4.19        7.59      7.20 o 
   1   8  15       16.59       16.13      4.79 o 
   2   8  15        1.34        3.95      4.36 o 
   3   8  15        0.26       -2.23      3.96 o 
   4   8  15       16.19       12.22      5.02 o 
   0   0  16      232.70      226.68     11.50 o 
   1   0  16      928.58      911.94     27.00 o 
   2   0  16       16.64       12.76      3.95 o 
   3   0  16     1258.57     1287.52     16.72 o 
   4   0  16      433.84      428.33     11.64 o 
   5   0  16      104.26      104.89      6.93 o 
   6   0  16      135.87      129.64      7.63 o 
   7   0  16       25.92       41.32      7.43 o 
   8   0  16      403.40      334.75     25.41 o 
   9   0  16       10.38       11.72      8.92 o 
  10   0  16       28.53       29.34     10.83 o 
  11   0  16       30.89       35.50     11.91 o 
  12   0  16        6.64       13.59     11.24 o 
   1   1  16       51.08       49.04      2.69 o 
   2   1  16      357.58      347.11      6.78 o 
   3   1  16      775.21      754.44     10.78 o 
   4   1  16       24.07       18.08      3.32 o 
   5   1  16       26.63       31.82      4.43 o 
   6   1  16      348.68      351.54     10.83 o 
   7   1  16      104.52       90.42      6.94 o 
   8   1  16       29.84       26.60      4.94 o 
   9   1  16      266.89      248.58     11.07 o 
  10   1  16       11.91        8.20      6.24 o 
  11   1  16        0.32       -8.21      5.67 o 
  12   1  16        8.35        5.91      7.27 o 
   0   2  16      213.55      209.76      6.91 o 
   1   2  16       25.91       20.55      3.16 o 
   2   2  16      261.83      257.63      8.40 o 
   3   2  16      929.23      867.76     19.01 o 
   4   2  16       25.38       31.04      4.37 o 
   5   2  16        4.56        2.70      3.49 o 
   6   2  16        0.07       -2.95      3.28 o 
   7   2  16       64.04       58.91      5.34 o 
   8   2  16      107.57       98.29      6.50 o 
   9   2  16        5.05        5.37      4.21 o 
  10   2  16        1.06       -1.31      3.71 o 
  11   2  16        1.27       -3.84      4.53 o 
  12   2  16       12.61       12.26      6.99 o 
   1   3  16        2.98       -1.31      2.52 o 
   2   3  16     1185.10     1055.85     19.77 o 
   3   3  16      340.43      358.82      9.64 o 
   4   3  16       10.46        9.58      3.66 o 
   5   3  16       68.37       74.89      4.82 o 
   6   3  16      123.87      115.19      5.73 o 
   7   3  16       93.48       90.25      6.06 o 
   8   3  16       22.45       24.70      4.63 o 
   9   3  16      138.49      122.18      7.30 o 
  10   3  16        4.67        0.46      3.97 o 
  11   3  16        2.67        0.75      4.24 o 
  12   3  16      250.45      309.85     12.96 o 
   0   4  16        5.59        4.55      3.54 o 
   1   4  16        0.03       -0.25      2.75 o 
   2   4  16       77.78       82.57      4.81 o 
   3   4  16       60.84       34.30      3.86 o 
   4   4  16      163.61      169.16      6.58 o 
   5   4  16        0.79        0.81      2.98 o 
   6   4  16        8.18        5.85      3.26 o 
   7   4  16       15.46       10.38      3.93 o 
   8   4  16       10.69        9.92      4.17 o 
   9   4  16       22.96       22.37      4.88 o 
  10   4  16        5.16        5.40      4.22 o 
  11   4  16        4.87        4.60      4.46 o 
   1   5  16       19.07       15.67      2.97 o 
   2   5  16      132.55      115.77      5.23 o 
   3   5  16      256.02      218.17      6.83 o 
   4   5  16        2.43        4.10      2.95 o 
   5   5  16        0.80       -1.89      2.84 o 
   6   5  16      105.42      107.16      5.57 o 
   7   5  16       59.50       56.99      4.80 o 
   8   5  16       30.66       20.15      4.58 o 
   9   5  16       23.93       22.26      4.72 o 
  10   5  16        0.93       -1.96      4.25 o 
   0   6  16       18.59       21.86      4.50 o 
   1   6  16       44.54       44.15      4.06 o 
   2   6  16        2.08       -1.08      2.87 o 
   3   6  16       18.95       27.39      4.04 o 
   4   6  16        0.99       -0.41      3.71 o 
   5   6  16        1.81        2.14      3.92 o 
   6   6  16       71.57       67.13      5.97 o 
   7   6  16      138.75      172.07      8.31 o 
   8   6  16       14.74       10.70      4.98 o 
   9   6  16        4.64        7.46      4.74 o 
   1   7  16       17.66       16.99      4.66 o 
   2   7  16       37.93       33.83      5.35 o 
   3   7  16        3.15        4.42      3.93 o 
   4   7  16       39.33       32.73      5.65 o 
   5   7  16       27.91       26.60      5.63 o 
   6   7  16      100.32      108.09      8.17 o 
   7   7  16       66.24       57.01      6.68 o 
   0   8  16       51.93       56.84     10.13 o 
   1   8  16       36.59       40.09      5.86 o 
   2   8  16       19.57       23.69      5.37 o 
   3   8  16        3.31        0.84      4.19 o 
   1   1  17       50.96       55.72      3.58 o 
   2   1  17      118.17      104.50      4.76 o 
   3   1  17       77.95       67.78      4.47 o 
   4   1  17      364.84      338.05      9.59 o 
   5   1  17      174.58      173.93      7.71 o 
   6   1  17       19.00       18.30      4.34 o 
   7   1  17      633.33      617.45     14.65 o 
   8   1  17      770.11      758.61     15.34 o 
   9   1  17      231.13      234.58     11.02 o 
  10   1  17        0.67       -6.85      5.49 o 
  11   1  17        0.14       -1.15      6.34 o 
  12   1  17      198.28      248.86     16.40 o 
   0   2  17      112.20      118.61      5.69 o 
   1   2  17      178.70      173.86      6.22 o 
   2   2  17        0.90        2.53      3.49 o 
   3   2  17      107.22      123.24      6.41 o 
   4   2  17       51.66       44.69      4.81 o 
   5   2  17       92.12       90.98      6.09 o 
   6   2  17       56.67       44.25      5.21 o 
   7   2  17      271.61      308.14      9.73 o 
   8   2  17       89.93       87.14      6.47 o 
   9   2  17      108.39      100.21      6.97 o 
  10   2  17       14.61       21.26      5.47 o 
  11   2  17        1.26       -1.95      5.76 o 
  12   2  17       25.61       26.53      7.90 o 
   1   3  17       77.60       58.82      4.13 o 
   2   3  17      368.32      354.72      8.78 o 
   3   3  17      121.87      124.87      6.04 o 
   4   3  17      131.52      125.89      6.77 o 
   5   3  17      211.07      194.24      7.71 o 
   6   3  17      134.31      127.94      6.73 o 
   7   3  17      308.94      318.77     10.02 o 
   8   3  17       97.24       99.21      6.65 o 
   9   3  17       21.76       24.12      4.99 o 
  10   3  17        5.88        4.06      4.23 o 
  11   3  17       16.03       15.13      5.00 o 
   0   4  17       47.33       39.45      4.97 o 
   1   4  17       11.40        9.30      3.05 o 
   2   4  17      321.23      331.64      8.43 o 
   3   4  17        0.45        1.31      2.97 o 
   4   4  17       47.61       48.28      4.41 o 
   5   4  17       19.94       16.79      3.70 o 
   6   4  17       27.15       26.54      4.49 o 
   7   4  17      295.01      328.70     10.23 o 
   8   4  17        0.28       -0.44      3.76 o 
   9   4  17       22.01       17.57      4.84 o 
  10   4  17        2.39        1.14      4.20 o 
   1   5  17       42.63       44.04      3.64 o 
   2   5  17       36.89       31.74      3.62 o 
   3   5  17      584.40      572.64     11.33 o 
   4   5  17       61.66       53.70      4.58 o 
   5   5  17        6.92        3.28      3.28 o 
   6   5  17       14.77       11.08      3.74 o 
   7   5  17        0.20       -5.06      3.38 o 
   8   5  17      250.69      287.63      9.54 o 
   9   5  17        6.49       11.19      4.71 o 
   0   6  17        0.06       -4.27      3.93 o 
   1   6  17       93.35       98.03      5.30 o 
   2   6  17      207.53      193.84      7.21 o 
   3   6  17      174.95      170.66      7.48 o 
   4   6  17        1.16        1.30      3.81 o 
   5   6  17        2.76       -1.93      3.87 o 
   6   6  17        1.40        3.81      4.20 o 
   7   6  17      151.03      189.40      9.44 o 
   8   6  17       51.88       51.60      6.60 o 
   1   7  17        0.44       -3.26      4.33 o 
   2   7  17        0.09        1.42      4.41 o 
   3   7  17       54.82       56.92      5.76 o 
   4   7  17        0.11        2.92      4.58 o 
   5   7  17        7.43        7.78      5.04 o 
   6   7  17        9.73       12.20      5.35 o 
   0   8  17        3.54       -4.98      7.44 o 
   1   8  17        2.15        0.28      4.91 o 
   0   0  18       33.69       36.64      5.04 o 
   1   0  18        0.71       -4.15      3.05 o 
   2   0  18     2362.77     2345.90     28.81 o 
   3   0  18     1881.35     1869.87     23.48 o 
   4   0  18       25.15       27.21      4.44 o 
   5   0  18        0.00       -4.21      4.81 o 
   6   0  18       33.10       32.19      7.21 o 
   7   0  18       25.91       35.22     14.98 o 
   8   0  18      912.04      878.40     49.58 o 
   9   0  18       37.14       25.45     10.57 o 
  10   0  18       19.17        2.19      9.11 o 
  11   0  18       89.88       96.65     15.95 o 
  12   0  18       44.90       57.94     14.81 o 
   1   1  18      344.14      337.24      8.66 o 
   2   1  18      300.88      306.78     12.59 o 
   3   1  18      473.13      447.93     10.75 o 
   4   1  18        0.00       -2.31      3.24 o 
   5   1  18       23.13       22.20      4.36 o 
   6   1  18        1.33       -1.25      3.66 o 
   7   1  18      517.50      499.79     12.71 o 
   8   1  18       22.03       22.58      6.15 o 
   9   1  18        1.02       -3.62      5.85 o 
  10   1  18       22.12       23.51      7.82 o 
  11   1  18        0.45       -6.46      6.88 o 
  12   1  18        0.01       -1.41      6.89 o 
   0   2  18        7.94        4.15      4.10 o 
   1   2  18       98.52       89.70      4.43 o 
   2   2  18      607.70      625.33     15.45 o 
   3   2  18      621.00      565.37     12.15 o 
   4   2  18       61.77       69.01      5.65 o 
   5   2  18       25.26       27.10      4.68 o 
   6   2  18       39.41       38.81      5.20 o 
   7   2  18      276.04      329.98     10.32 o 
   8   2  18      532.67      513.77     12.77 o 
   9   2  18        2.62        1.20      4.08 o 
  10   2  18        8.92       12.09      5.33 o 
  11   2  18        8.28       13.14      6.96 o 
   1   3  18      118.62      104.71      4.99 o 
   2   3  18      485.50      488.89     12.68 o 
   3   3  18      603.96      535.05     11.00 o 
   4   3  18      259.16      234.61      8.85 o 
   5   3  18        7.19        5.14      3.68 o 
   6   3  18       95.00       93.75      6.34 o 
   7   3  18      503.35      510.74     12.45 o 
   8   3  18       24.27       25.35      4.94 o 
   9   3  18       25.92       26.20      5.19 o 
  10   3  18        0.02       -0.66      4.19 o 
  11   3  18       23.08       27.21      6.48 o 
   0   4  18       37.47       44.69      6.42 o 
   1   4  18        0.98        0.58      2.99 o 
   2   4  18       83.75       87.47      5.50 o 
   3   4  18       61.88       56.27      4.97 o 
   4   4  18        1.40        4.19      3.28 o 
   5   4  18       40.45       45.42      4.70 o 
   6   4  18       55.40       55.78      5.51 o 
   7   4  18      154.64      168.81      8.04 o 
   8   4  18      174.87      200.73      8.95 o 
   9   4  18       19.41       21.65      5.01 o 
  10   4  18       19.92       14.16      4.86 o 
   1   5  18      310.47      307.43      7.86 o 
   2   5  18       57.80       57.70      4.37 o 
   3   5  18       50.62       50.35      4.55 o 
   4   5  18      114.70       98.76      5.65 o 
   5   5  18       27.45       27.16      4.18 o 
   6   5  18       37.72       43.65      4.78 o 
   7   5  18        8.82        7.56      4.04 o 
   8   5  18       68.61       71.39      6.01 o 
   9   5  18        0.00       -1.86      4.19 o 
   0   6  18       73.68       85.46      7.46 o 
   1   6  18       37.16       40.43      4.57 o 
   2   6  18        0.02       -1.25      3.16 o 
   3   6  18        2.67       -1.24      3.73 o 
   4   6  18       15.20       18.32      4.85 o 
   5   6  18        4.94       -1.85      4.07 o 
   6   6  18        9.00        7.26      4.63 o 
   7   6  18       42.12       53.00      6.48 o 
   1   7  18       58.13       52.09      6.75 o 
   2   7  18       18.69       24.04      5.46 o 
   3   7  18       24.48       22.99      5.89 o 
   4   7  18       43.96       48.09      6.60 o 
   5   7  18        0.71       -0.23      4.85 o 
   1   1  19       76.19       73.66      6.01 o 
   2   1  19     3079.25     2927.11     43.80 o 
   3   1  19      500.69      551.33     11.25 o 
   4   1  19        3.10        4.93      3.66 o 
   5   1  19        9.24        5.61      3.88 o 
   6   1  19      332.49      329.54     10.62 o 
   7   1  19      177.82      165.05     10.13 o 
   8   1  19       13.47       15.68      6.96 o 
   9   1  19       55.25       46.26      8.73 o 
  10   1  19        0.00       -5.85      5.57 o 
  11   1  19        1.76        3.70      6.28 o 
   0   2  19       20.61       16.44      5.31 o 
   1   2  19       11.47        6.71      3.49 o 
   2   2  19      240.93      237.17      8.58 o 
   3   2  19       52.66       80.82      5.89 o 
   4   2  19       99.92      105.31      6.60 o 
   5   2  19       63.96       65.38      5.90 o 
   6   2  19       31.17       23.16      4.92 o 
   7   2  19        2.29        1.33      3.86 o 
   8   2  19      228.80      209.56      9.11 o 
   9   2  19       20.74       20.38      5.82 o 
  10   2  19        6.48        7.77      6.13 o 
  11   2  19        0.18        2.12      6.14 o 
   1   3  19       16.51        9.36      3.59 o 
   2   3  19        0.80        0.31      3.49 o 
   3   3  19      152.47      127.00      6.38 o 
   4   3  19      168.33      155.90      7.77 o 
   5   3  19        5.40        5.66      4.13 o 
   6   3  19       74.19       72.07      5.97 o 
   7   3  19      249.02      255.17      9.65 o 
   8   3  19       56.75       49.52      5.89 o 
   9   3  19        0.66       -0.49      4.37 o 
  10   3  19        4.97       -2.71      4.20 o 
   0   4  19       46.27       46.42      6.71 o 
   1   4  19       16.34       15.86      3.66 o 
   2   4  19       29.74       33.10      4.92 o 
   3   4  19       87.97       73.91      5.59 o 
   4   4  19       57.00       44.27      4.64 o 
   5   4  19       17.87       17.44      4.06 o 
   6   4  19      313.52      331.89     10.51 o 
   7   4  19      135.44      163.27      8.13 o 
   8   4  19        5.61       10.61      4.65 o 
   9   4  19        0.13       -1.32      4.32 o 
   1   5  19        0.34        1.73      2.87 o 
   2   5  19       42.06       37.92      4.34 o 
   3   5  19       58.05       52.47      5.08 o 
   4   5  19       14.61        4.95      3.52 o 
   5   5  19       48.98       44.46      4.88 o 
   6   5  19      173.66      200.31      8.13 o 
   7   5  19       17.81       19.99      4.54 o 
   8   5  19       75.96       94.79      6.67 o 
   0   6  19       33.27       28.82      6.66 o 
   1   6  19       41.89       41.69      5.82 o 
   2   6  19       67.73       72.47      6.36 o 
   3   6  19       17.42       18.62      5.28 o 
   4   6  19        7.06        2.87      4.81 o 
   5   6  19        0.53       -3.96      4.12 o 
   6   6  19      101.44      110.75      7.88 o 
   1   7  19       32.73       39.77      6.60 o 
   2   7  19       19.28       17.83      5.41 o 
   3   7  19        5.43        3.26      5.15 o 
   4   7  19        0.27       -3.30      5.22 o 
   0   0  20        0.70        7.41      9.34 o 
   1   0  20        2.24       -1.37      5.95 o 
   2   0  20       51.69       68.75      6.83 o 
   3   0  20      299.80      302.19     12.28 o 
   4   0  20      312.70      307.48     14.92 o 
   5   0  20        1.98       -3.09     10.97 o 
   6   0  20      168.59      167.05     24.79 o 
   7   0  20       78.76       72.21     19.23 o 
   8   0  20      151.68      115.84     22.86 o 
   9   0  20       99.53       92.37     15.40 o 
  10   0  20       29.40       23.91     12.10 o 
  11   0  20       21.43       40.33     13.76 o 
   1   1  20        1.37        4.06      3.75 o 
   2   1  20       66.95       72.66      7.90 o 
   3   1  20      531.38      519.92     11.26 o 
   4   1  20      270.39      270.95      8.81 o 
   5   1  20       43.01       33.68      5.08 o 
   6   1  20       44.84       46.44      6.74 o 
   7   1  20        0.00       -3.82      4.59 o 
   8   1  20       74.99       75.97      9.69 o 
   9   1  20      103.41       92.34     10.69 o 
  10   1  20       18.09       18.24      7.37 o 
   0   2  20       20.03       24.24      8.33 o 
   1   2  20       68.75       64.86      5.41 o 
   2   2  20       31.75       24.53      4.17 o 
   3   2  20       33.18       27.41      4.75 o 
   4   2  20       10.23        8.14      4.03 o 
   5   2  20        1.21        1.99      3.93 o 
   6   2  20        0.70        1.60      4.20 o 
   7   2  20       13.27       16.55      4.58 o 
   8   2  20      100.30       99.96      8.38 o 
   9   2  20        7.48        3.31      5.31 o 
  10   2  20        0.32       -2.40      5.96 o 
   1   3  20        2.15        2.16      3.65 o 
   2   3  20        5.98        2.79      3.76 o 
   3   3  20      309.74      289.54     10.80 o 
   4   3  20      143.72      148.51      7.94 o 
   5   3  20       32.06       40.58      5.55 o 
   6   3  20       14.77       17.93      4.65 o 
   7   3  20       99.95       88.27      6.82 o 
   8   3  20      494.39      535.39     13.89 o 
   9   3  20       25.51       21.27      5.35 o 
  10   3  20        1.06        0.22      5.27 o 
   0   4  20       21.25       18.76      5.13 o 
   1   4  20       17.04       17.28      3.81 o 
   2   4  20        0.02        3.45      3.91 o 
   3   4  20        0.10        4.75      4.01 o 
   4   4  20        2.60        1.25      3.66 o 
   5   4  20        8.87       13.10      4.03 o 
   6   4  20        9.59       13.72      4.30 o 
   7   4  20       29.21       46.04      5.79 o 
   8   4  20        1.46        5.21      4.55 o 
   9   4  20        3.58        1.39      4.64 o 
   1   5  20        1.75        2.11      3.05 o 
   2   5  20        0.00        1.57      3.71 o 
   3   5  20      155.41      157.43      7.45 o 
   4   5  20        3.41       -3.36      3.59 o 
   5   5  20       28.97       27.52      4.92 o 
   6   5  20       43.04       48.81      5.39 o 
   7   5  20      145.22      129.37      7.36 o 
   0   6  20       11.48        6.40      5.91 o 
   1   6  20       13.83       20.28      4.89 o 
   2   6  20       15.65       18.74      4.96 o 
   3   6  20        6.12       10.67      5.13 o 
   4   6  20       50.15       55.64      6.93 o 
   5   6  20       21.26       17.32      5.78 o 
   6   6  20      116.00      129.43      9.35 o 
   1   7  20      102.85      122.06      9.23 o 
   2   7  20       56.96       73.57      7.41 o 
   1   1  21      429.91      428.93     13.38 o 
   2   1  21      505.27      528.14     12.19 o 
   3   1  21      117.86       99.81      6.11 o 
   4   1  21      330.47      318.85      9.72 o 
   5   1  21       26.89       22.30      5.84 o 
   6   1  21        0.00       -1.04      4.66 o 
   7   1  21       48.32       48.84      9.82 o 
   8   1  21        2.18        3.14      6.27 o 
   9   1  21        4.79        3.09      6.88 o 
  10   1  21       18.40       18.03      7.34 o 
   0   2  21        1.13       -7.77      6.40 o 
   1   2  21        0.00        0.03      4.47 o 
   2   2  21      286.36      290.87      9.19 o 
   3   2  21        7.42        8.59      3.92 o 
   4   2  21        0.04       -0.01      3.91 o 
   5   2  21       34.15       42.40      5.70 o 
   6   2  21       29.77       22.77      5.13 o 
   7   2  21       20.69       25.82      5.06 o 
   8   2  21       22.21       10.93      5.61 o 
   9   2  21       25.64       21.41      7.80 o 
  10   2  21       10.60        0.62      6.17 o 
   1   3  21       57.54       58.07      5.31 o 
   2   3  21      388.06      393.11     11.34 o 
   3   3  21      100.51      104.08      6.96 o 
   4   3  21        8.03       17.45      4.87 o 
   5   3  21       74.05       71.04      6.53 o 
   6   3  21        7.06        1.28      4.12 o 
   7   3  21      331.99      340.64     11.36 o 
   8   3  21      120.99      101.70      7.57 o 
   9   3  21       92.30      104.19      9.28 o 
   0   4  21       58.81       64.90      7.97 o 
   1   4  21       56.49       61.76      5.98 o 
   2   4  21      258.08      250.64      9.90 o 
   3   4  21       86.68       94.87      7.06 o 
   4   4  21       24.92       25.34      4.79 o 
   5   4  21       27.66       22.53      4.89 o 
   6   4  21        5.85        8.77      4.51 o 
   7   4  21      208.73      250.02     10.23 o 
   8   4  21      253.09      244.45     10.49 o 
   1   5  21       35.31       36.42      4.84 o 
   2   5  21       73.05       87.00      6.30 o 
   3   5  21       83.58       86.61      6.27 o 
   4   5  21       28.47       27.26      4.97 o 
   5   5  21       14.90       15.06      4.59 o 
   6   5  21        2.21       -3.66      4.10 o 
   7   5  21      434.18      445.85     12.77 o 
   0   6  21        4.86        6.53      6.16 o 
   1   6  21       15.60       16.52      5.05 o 
   2   6  21      233.15      221.36     10.82 o 
   3   6  21       15.88       29.38      6.11 o 
   4   6  21        0.76       -3.35      4.75 o 
   2   0  22      687.97      691.58     43.63 o 
   3   0  22      366.60      291.38     30.43 o 
   4   0  22       29.27       25.92      9.13 o 
   5   0  22        0.00        1.15      7.86 o 
   6   0  22       31.76       28.08     10.32 o 
   7   0  22       64.39       78.23     20.62 o 
   8   0  22        0.09        6.33     14.75 o 
   9   0  22       47.44       39.72     12.81 o 
   1   1  22       93.14      102.25      7.97 o 
   2   1  22      450.37      473.94     13.37 o 
   3   1  22       15.26       15.47      5.15 o 
   4   1  22      151.26      137.14      9.25 o 
   5   1  22       13.10       11.83      5.41 o 
   6   1  22       47.02       56.40     10.30 o 
   7   1  22        5.52        8.11      7.67 o 
   8   1  22       28.95       21.90      7.94 o 
   9   1  22        0.94       -4.17      6.34 o 
   0   2  22        2.52       -1.58      7.40 o 
   1   2  22       83.87       71.43      6.96 o 
   2   2  22      616.71      636.46     14.50 o 
   3   2  22      469.59      453.12     11.55 o 
   4   2  22      200.30      176.85      8.63 o 
   5   2  22        0.01       -1.13      4.02 o 
   6   2  22      135.89      154.58     10.48 o 
   7   2  22        2.27        6.50      5.25 o 
   8   2  22      123.13      140.96     12.39 o 
   9   2  22        4.46       -0.22      6.63 o 
   1   3  22       28.35       26.74      5.08 o 
   2   3  22      386.85      385.00     10.92 o 
   3   3  22      221.88      229.93      9.65 o 
   4   3  22       32.90       19.91      5.09 o 
   5   3  22        0.04       -2.23      4.25 o 
   6   3  22      318.55      335.06     11.20 o 
   7   3  22       76.71       72.66      6.77 o 
   8   3  22       48.40       56.58      7.68 o 
   0   4  22       30.23       36.37      7.23 o 
   1   4  22       55.16       54.94      6.01 o 
   2   4  22       34.58       41.54      5.78 o 
   3   4  22      143.19      153.27      8.52 o 
   4   4  22       32.18       33.74      5.23 o 
   5   4  22        3.33        0.42      4.13 o 
   6   4  22       12.79       17.72      5.04 o 
   7   4  22        0.75       -0.75      4.48 o 
   1   5  22       75.42       80.56      6.46 o 
   2   5  22        4.08        1.94      4.11 o 
   3   5  22      131.02      136.41      7.58 o 
   4   5  22        0.27        1.19      4.14 o 
   5   5  22       63.78       73.47      6.55 o 
   6   5  22        9.01       11.55      4.93 o 
   0   6  22        2.70        8.28      6.42 o 
   1   6  22        9.03        6.73      4.93 o 
   2   6  22       11.51        8.19      5.40 o 
   3   6  22        0.67       -0.68      4.84 o 
   1   1  23        7.50        5.63      5.79 o 
   2   1  23       43.37       42.10      7.76 o 
   3   1  23      574.26      575.73     19.24 o 
   4   1  23       13.56       12.22      9.88 o 
   5   1  23        9.78       10.00      7.21 o 
   6   1  23       24.17       30.60      8.79 o 
   7   1  23        0.30       -0.65      7.07 o 
   8   1  23       75.08       92.83     11.09 o 
   9   1  23        0.14       -0.56      6.69 o 
   0   2  23       45.46       49.32     10.68 o 
   1   2  23       30.33       27.52      5.70 o 
   2   2  23        1.55        5.42      4.67 o 
   3   2  23       28.80       29.99      5.38 o 
   4   2  23        2.38        3.26      4.01 o 
   5   2  23        4.36        5.65      5.53 o 
   6   2  23       47.32       58.27      8.02 o 
   7   2  23      173.99      190.57     13.64 o 
   8   2  23      288.66      327.01     17.59 o 
   1   3  23        4.36        5.21      4.89 o 
   2   3  23      251.11      284.49     11.02 o 
   3   3  23      154.61      158.39      8.80 o 
   4   3  23        0.10       -1.44      4.20 o 
   5   3  23        1.62        3.35      4.68 o 
   6   3  23        1.96       10.14      4.85 o 
   7   3  23       10.21       14.88      5.11 o 
   0   4  23       32.62       21.91      8.45 o 
   1   4  23       28.27       34.62      5.40 o 
   2   4  23      192.64      208.28      9.74 o 
   3   4  23       84.97       76.91      7.09 o 
   4   4  23       14.78        8.30      4.54 o 
   5   4  23       43.69       37.74      5.71 o 
   6   4  23       45.89       48.52      6.17 o 
   1   5  23       86.29      117.18      7.56 o 
   2   5  23       24.22       29.85      5.59 o 
   3   5  23        0.68       -0.35      4.21 o 
   4   5  23      189.33      200.04      9.17 o 
   1   0  24       82.66       84.57     20.39 o 
   2   0  24       52.78       72.90     19.62 o 
   3   0  24      240.65      265.90     31.12 o 
   4   0  24       76.06      113.06     23.25 o 
   5   0  24        7.96       19.69     15.29 o 
   6   0  24       35.26       47.65     18.69 o 
   7   0  24      228.25      248.52     24.83 o 
   8   0  24       77.88      105.99     16.95 o 
   1   1  24       48.51       55.65     12.59 o 
   2   1  24       15.11       11.28      9.40 o 
   3   1  24       11.35       25.61     11.15 o 
   4   1  24      125.40      135.85     17.82 o 
   5   1  24        4.16        5.66      9.74 o 
   6   1  24        0.33       -2.68      6.82 o 
   7   1  24        0.95       -1.15      7.28 o 
   8   1  24        4.43        6.32      7.37 o 
   0   2  24        5.34        2.95      7.94 o 
   1   2  24       86.69       89.37      7.70 o 
   2   2  24        4.94        8.19      4.91 o 
   3   2  24       24.22       23.17      7.26 o 
   4   2  24        1.46        3.71      6.29 o 
   5   2  24        6.44        6.03      5.92 o 
   6   2  24       38.74       30.32      9.40 o 
   7   2  24       16.63       24.27      8.05 o 
   1   3  24      197.26      214.52     10.95 o 
   2   3  24      151.93      183.76      9.48 o 
   3   3  24       20.42       22.59      5.63 o 
   4   3  24       25.31       26.42      6.24 o 
   5   3  24        2.03        3.04      4.81 o 
   6   3  24       25.38       34.51      6.89 o 
   0   4  24        7.43       12.71      6.82 o 
   1   4  24       17.40       24.99      5.24 o 
   2   4  24        5.97        3.78      4.70 o 
   3   4  24       11.66       18.52      5.98 o 
   4   4  24        1.57       -4.21      4.51 o 
   5   4  24        6.63        2.64      4.62 o 
   1   5  24       58.13       70.73      6.79 o 
   2   5  24      325.39      375.42     11.85 o 
   3   5  24      138.53      169.25      9.39 o 
   1   1  25        8.86        8.81      9.81 o 
   2   1  25       50.84       51.68     13.05 o 
   3   1  25       64.24       68.00     14.58 o 
   4   1  25      160.41      136.50     17.98 o 
   5   1  25        5.45        7.43     10.45 o 
   6   1  25       98.71      107.74     17.56 o 
   7   1  25        9.18       10.29     10.99 o 
   0   2  25      174.21      171.31     18.00 o 
   1   2  25        2.17       -1.90      6.01 o 
   2   2  25      175.53      170.30     13.37 o 
   3   2  25      107.15      112.45     11.31 o 
   4   2  25       11.31       10.36      6.62 o 
   5   2  25       19.36       17.48     12.12 o 
   6   2  25        3.83       -5.15      9.49 o 
   1   3  25      291.19      309.02     12.83 o 
   2   3  25       83.96       71.92      7.84 o 
   3   3  25       87.29       89.64      7.80 o 
   4   3  25       68.59       68.09      7.30 o 
   5   3  25       66.77       62.04      9.83 o 
   0   4  25        6.41        6.22      6.64 o 
   1   4  25      112.59      113.77      8.62 o 
   2   4  25      240.00      231.76     11.02 o 
   3   4  25       52.87       62.75      7.27 o 
   1   0  26        4.34       -3.63     12.97 o 
   2   0  26      181.30      166.20     26.95 o 
   3   0  26        0.75      -13.44     10.89 o 
   4   0  26      111.34      109.66     25.56 o 
   5   0  26       28.10       50.66     20.16 o 
   6   0  26      320.65      436.42     42.40 o 
   1   1  26       24.79       41.31     12.69 o 
   2   1  26       45.73       69.04     15.25 o 
   3   1  26       33.36       27.36     12.20 o 
   4   1  26       10.50        7.75     10.19 o 
   5   1  26       50.68       64.68     15.55 o 
   6   1  26        6.98        6.90     10.89 o 
   0   2  26       27.77       38.76     11.78 o 
   1   2  26       83.64      111.61     16.63 o 
   2   2  26       78.38      100.28     16.25 o 
   3   2  26        1.00        4.10      9.80 o 
   4   2  26       32.34       33.24     12.74 o 
   5   2  26       23.89       23.21     12.42 o 
   1   3  26       36.83       58.42      7.06 o 
   2   3  26       23.38       24.73      8.00 o 
   3   3  26       55.24       44.39      9.12 o 
   4   3  26      103.96      121.21     12.21 o 
   0   4  26      196.51      270.40     15.94 o 
   1   1  27       19.02       15.11     10.94 o 
   2   1  27        5.50       12.32     10.80 o 
   3   1  27        0.12        5.04     10.10 o 
   4   1  27        0.18       -2.46     11.85 o 
   0   2  27       40.01       45.44     13.42 o 
   1   2  27      207.57      215.58     22.00 o 
   2   2  27       83.89       75.27     15.95 o 
   3   2  27       43.36       64.81     15.01 o 
   0   0  28       10.86        0.62     15.06 o 
   1   0  28       41.23       46.88     20.00 o 
   2   0  28      123.86      118.93     25.95 o 
   1   1  28        0.83        7.45     10.16 o 
                                                 
